# Supplementary material for: 3-(3-Chloro­benz­yl)-1H-isochromen-1-one
Source: Acta Crystallogr Sect E Struct Rep Online. 2008 Sep 27;64(Pt 10):o2018. doi: 10.1107/S1600536808030274 (PMC2959484; doi:10.1107/S1600536808030274)
Supplement: Supplementary file 1 [file e-64-o2018-sup1.cif]

##############################################################################
###                                                                        ###
###        Electronic paper (Acta Crystallographica Section E)             ###
###                                                                        ###
##############################################################################
#                                                                            #
# This CIF contains the data in a paper accepted for publication in Acta     #
# Crystallographica Section E. It conforms to the requirements of Notes      #
# for Authors for Section E, and has been peer reviewed under the auspices   #
# of the IUCr Commission on Journals.                                        #
#                                                                            #
# Full details of the Crystallographic Information File format               #
# are given in the paper "The Crystallographic Information File (CIF):       #
# a New Standard Archive File for Crystallography" by S. R. Hall, F. H.      #
# Allen and I. D. Brown [Acta Cryst. (1991), A47, 655-685].                  #
#                                                                            #
# The current version of the core CIF dictionary is obtainable from          #
# ftp://ftp.iucr.org/pub/cif_core.dic. The current version number is 2.4.    #
#                                                                            #
# Software is freely available for graphical display of the structure(s) in  #
# this CIF.  For information consult the CIF home page http://www.iucr.org/  #
# cif/home.html                                                              #
#                                                                            #
# This file may be used for bona fide research purposes within the           #
# scientific community so long as proper attribution is given to the journal # 
# article from which it was obtained.                                        #
#                                                                            #
##############################################################################
                                             
data_global
_audit_creation_method     'SHELXL-97'
_journal_date_recd_electronic     2008-09-11
_journal_date_accepted     2008-09-20
_journal_name_full     'Acta Crystallographica, Section E'
_journal_year     2008
_journal_volume     64
_journal_issue     10
_journal_page_first     o2018
_journal_page_last     o2018
_journal_paper_category     QO
_journal_coeditor_code     RZ2245
_publ_contact_author_name     ' Nasim Hasan Rama'
_publ_contact_author_address
;
Department of chemistry,
Quaid-i-azam univeristy,
Islamabad 45320,
Pakistan
;
_publ_contact_author_email     nasimhrama@yahoo.com
_publ_contact_author_fax     '92-51-2873869'
_publ_contact_author_phone     '92-51-2211034'
_publ_section_title
;
3-(3-Chlorobenzyl)-1<i>H</i>-isochromen-1-one
;
loop_
    _publ_author_name
    _publ_author_footnote
    _publ_author_address
    'Obaid-Ur-Rehman Abid' ?
;       Department of Chemistry
        Quaid-I-Azam University
        Islamabad 45320
        Pakistan
;
    'Ghulam Qadeer' ?
;       Department of Chemistry
        Quaid-I-Azam University
        Islamabad 45320
        Pakistan
;
    'Nasim Hasan Rama' ?
;       Department of Chemistry
        Quaid-I-Azam University
        Islamabad 45320
        Pakistan
;
    'Ales Ruzicka' ?
;  Department of General and Inorganic Chemistry,
   Faculty of Chemical Technology,
   University of Pardubice,
   Nam. Cs. Legii' 565, 53210 Pardubice,
   Czech Republic
;
    'Zdenka Padelkova' ?
; Department of General and Inorganic Chemistry,
  Faculty of Chemical Technology,
  University of Pardubice,
  Nam. Cs. Legii' 565, 53210 Pardubice,
  Czech Republic
;
data_I
_chemical_name_systematic
;
3-(3-Chlorobenzyl)-1<i>H</i>-isochromen-1-one
;
_chemical_name_common     '3-(3-Chlorobenzyl)isocoumarin'
_chemical_formula_moiety     'C16 H11 Cl O2'
_chemical_formula_sum     'C16 H11 Cl O2'
_chemical_formula_iupac     'C16 H11 Cl O2'
_chemical_formula_weight     270.70
_chemical_melting_point     '350(1)'
_symmetry_cell_setting     'Triclinic'
_symmetry_space_group_name_H-M     'P -1'
_symmetry_space_group_name_Hall     '-P 1'
loop_
    _symmetry_equiv_pos_as_xyz
    'x, y, z'
    '-x, -y, -z'
_cell_length_a     8.1411(8)
_cell_length_b     15.0269(14)
_cell_length_c     16.4080(16)
_cell_angle_alpha     91.696(8)
_cell_angle_beta     98.478(8)
_cell_angle_gamma     102.624(6)
_cell_volume     1933.4(3)
_cell_formula_units_Z     6
_cell_measurement_reflns_used     33934
_cell_measurement_theta_min     1
_cell_measurement_theta_max     27.5
_cell_measurement_temperature     150.0(10)
_exptl_crystal_description     'block'
_exptl_crystal_colour     'colourless'
_exptl_crystal_size_max     0.364
_exptl_crystal_size_mid     0.283
_exptl_crystal_size_min     0.134
_exptl_crystal_density_diffrn     1.395
_exptl_crystal_density_meas     ?
_exptl_crystal_density_method     'not measured'
_exptl_crystal_F_000     840
loop_
    _exptl_crystal_face_index_h
    _exptl_crystal_face_index_k
    _exptl_crystal_face_index_l
    _exptl_crystal_face_perp_dist
    0 -1 -1 0.028
    0 1 1 0.067
    0 -1 1 0.064
    1 0 -1 0.172
    0 1 -1 0.131
    -1 1 0 0.078
_exptl_absorpt_coefficient_mu     0.290
_exptl_absorpt_correction_type     'integration'
_exptl_absorpt_process_details     '(Gaussian; Coppens <i>et al.</i>, 1970)'
_exptl_absorpt_correction_T_min     0.930
_exptl_absorpt_correction_T_max     0.978
_diffrn_ambient_temperature     150.0(10)
_diffrn_radiation_type     MoK\a
_diffrn_radiation_wavelength     0.71073
_diffrn_radiation_source     'fine-focus sealed tube'
_diffrn_radiation_monochromator     graphite
_diffrn_measurement_device_type     'Bruker--Nonius KappaCCD area-detector'
_diffrn_measurement_method     '\f and \w scans to fill the Ewald sphere'
_diffrn_detector_area_resol_mean     9.091
_diffrn_reflns_number     33806
_diffrn_reflns_av_R_equivalents     0.0964
_diffrn_reflns_av_sigmaI/netI     0.0645
_diffrn_reflns_theta_min     1.81
_diffrn_reflns_theta_max     27.50
_diffrn_reflns_theta_full     27.50
_diffrn_measured_fraction_theta_max     0.986
_diffrn_measured_fraction_theta_full     0.986
_diffrn_reflns_limit_h_min     -10
_diffrn_reflns_limit_h_max     10
_diffrn_reflns_limit_k_min     -19
_diffrn_reflns_limit_k_max     19
_diffrn_reflns_limit_l_min     -21
_diffrn_reflns_limit_l_max     21
_diffrn_standards_number     ?
_diffrn_standards_interval_count     ?
_diffrn_standards_interval_time     ?
_diffrn_standards_decay_%     ?
_refine_special_details
;
Refinement of <i>F</i>^2^ against ALL reflections. The weighted <i>R</i>-factor
<i>wR</i> and goodness of fit <i>S</i> are based on <i>F</i>^2^, conventional
<i>R</i>-factors <i>R</i> are based on <i>F</i>, with <i>F</i> set to zero for
negative <i>F</i>^2^. The threshold expression of <i>F</i>^2^ >
\s(<i>F</i>^2^) is used only for calculating <i>R</i>-factors(gt) <i>etc</i>.
and is not relevant to the choice of reflections for refinement.
<i>R</i>-factors based on <i>F</i>^2^ are statistically about twice as large
as those based on <i>F</i>, and <i>R</i>- factors based on ALL data will be
even larger.
;
_reflns_number_total     8770
_reflns_number_gt     5387
_reflns_threshold_expression     I>2\s(I)
_refine_ls_structure_factor_coef     Fsqd
_refine_ls_matrix_type     full
_refine_ls_R_factor_all     0.1488
_refine_ls_R_factor_gt     0.0927
_refine_ls_wR_factor_gt     0.2365
_refine_ls_wR_factor_ref     0.2803
_refine_ls_goodness_of_fit_ref     1.150
_refine_ls_restrained_S_all     1.150
_refine_ls_number_reflns     8770
_refine_ls_number_parameters     514
_refine_ls_number_restraints     0
_refine_ls_hydrogen_treatment     constr
_refine_ls_weighting_scheme     calc
_refine_ls_weighting_details
         'calc w=1/[\s^2^(Fo^2^)+(0.0832P)^2^+3.9759P] where P=(Fo^2^+2Fc^2^)/3'
_atom_sites_solution_hydrogens     geom
_atom_sites_solution_primary     direct
_atom_sites_solution_secondary     difmap
_refine_ls_shift/su_max     0.000
_refine_ls_shift/su_mean     0.000
_refine_diff_density_max     0.506
_refine_diff_density_min     -0.380
_refine_ls_extinction_method     none
_refine_ls_extinction_coef     ?
loop_
    _atom_type_symbol
    _atom_type_description
    _atom_type_scat_dispersion_real
    _atom_type_scat_dispersion_imag
    _atom_type_scat_source
    'C' 'C' 0.0033 0.0016
                         'International Tables Vol C Tables 4.2.6.8 and 6.1.1.4'
    'H' 'H' 0.0000 0.0000
                         'International Tables Vol C Tables 4.2.6.8 and 6.1.1.4'
    'O' 'O' 0.0106 0.0060
                         'International Tables Vol C Tables 4.2.6.8 and 6.1.1.4'
    'Cl' 'Cl' 0.1484 0.1585
                         'International Tables Vol C Tables 4.2.6.8 and 6.1.1.4'
_computing_data_collection
                    'COLLECT (Hooft, 1998) and DENZO (Otwinowski & Minor, 1997)'
_computing_cell_refinement
                    'COLLECT (Hooft, 1998) and DENZO (Otwinowski & Minor, 1997)'
_computing_data_reduction
                    'COLLECT (Hooft, 1998) and DENZO (Otwinowski & Minor, 1997)'
_computing_structure_solution     'SIR92 (Altomare <i>et al.</i>,  1994)'
_computing_structure_refinement     'SHELXL97 (Sheldrick, 2008)'
_computing_molecular_graphics     'PLATON (Spek, 2003)'
_computing_publication_material     'SHELXL97 (Sheldrick, 2008)'
loop_
    _atom_site_type_symbol
    _atom_site_label
    _atom_site_fract_x
    _atom_site_fract_y
    _atom_site_fract_z
    _atom_site_U_iso_or_equiv
    _atom_site_adp_type
    _atom_site_calc_flag
    _atom_site_refinement_flags
    _atom_site_occupancy
    _atom_site_disorder_assembly
    _atom_site_disorder_group
    Cl Cl11 -0.0861(2) 0.69111(11) 0.78787(9) 0.0721(4) Uani d . 1 . .
    Cl Cl31 -0.1878(2) 0.34414(12) 0.45567(9) 0.0764(5) Uani d . 1 . .
    Cl Cl21 -0.2374(3) 0.96729(13) -0.13645(9) 0.0865(6) Uani d . 1 . .
    O O12 -0.3053(4) 0.8902(2) 0.4163(2) 0.0466(8) Uani d . 1 . .
    C C34 -0.0819(5) 0.5570(3) 0.1009(2) 0.0369(9) Uani d . 1 . .
    O O32 -0.4217(4) 0.5627(2) 0.09538(19) 0.0452(7) Uani d . 1 . .
    O O22 -0.3792(4) 0.7443(2) 0.2320(2) 0.0506(8) Uani d . 1 . .
    C C14 0.0400(6) 0.8964(3) 0.4355(2) 0.0383(9) Uani d . 1 . .
    C C23 -0.1317(6) 0.8252(3) 0.1859(3) 0.0401(10) Uani d . 1 . .
    H H23 -0.0798 0.8699 0.1540 0.048 Uiso d R 1 . .
    C C19 -0.0270(6) 0.9565(3) 0.3839(3) 0.0386(9) Uani d . 1 . .
    C C11 -0.2077(6) 0.9547(3) 0.3750(3) 0.0438(10) Uani d . 1 . .
    O O31 -0.4003(4) 0.6731(2) 0.0103(2) 0.0534(8) Uani d . 1 . .
    O O11 -0.2803(5) 1.0049(3) 0.3363(2) 0.0646(10) Uani d . 1 . .
    C C31 -0.3272(6) 0.6231(3) 0.0492(3) 0.0394(9) Uani d . 1 . .
    C C29 -0.1117(6) 0.7056(3) 0.2811(2) 0.0413(10) Uani d . 1 . .
    C C35 0.0900(6) 0.5559(3) 0.1035(3) 0.0456(11) Uani d . 1 . .
    H H35 0.1377 0.5156 0.1362 0.055 Uiso d R 1 . .
    C C24 -0.0311(6) 0.7732(3) 0.2336(3) 0.0391(9) Uani d . 1 . .
    O O21 -0.3788(5) 0.6358(3) 0.3182(2) 0.0649(10) Uani d . 1 . .
    C C110 -0.3759(6) 0.7710(3) 0.5034(3) 0.0513(12) Uani d . 1 . .
    H H110A -0.4632 0.7392 0.4590 0.062 Uiso d R 1 . .
    H H110B -0.4276 0.8088 0.5360 0.062 Uiso d R 1 . .
    C C32 -0.3542(5) 0.5006(3) 0.1420(2) 0.0370(9) Uani d . 1 . .
    C C311 -0.4318(5) 0.3711(3) 0.2324(3) 0.0416(10) Uani d . 1 . .
    C C13 -0.0723(6) 0.8334(3) 0.4773(3) 0.0414(10) Uani d . 1 . .
    H H13 -0.0287 0.7937 0.5124 0.050 Uiso d R 1 . .
    C C22 -0.2965(6) 0.8114(3) 0.1858(3) 0.0417(10) Uani d . 1 . .
    C C21 -0.2929(6) 0.6906(3) 0.2800(3) 0.0471(11) Uani d . 1 . .
    C C113 -0.1807(6) 0.6609(3) 0.6859(3) 0.0458(11) Uani d . 1 . .
    C C112 -0.2401(6) 0.7239(3) 0.6380(3) 0.0476(11) Uani d . 1 . .
    H H112 -0.2317 0.7824 0.6608 0.057 Uiso d R 1 . .
    C C212 -0.3309(6) 0.9170(3) 0.0091(3) 0.0516(12) Uani d . 1 . .
    H H212 -0.3752 0.8590 -0.0166 0.062 Uiso d R 1 . .
    C C12 -0.2366(6) 0.8308(3) 0.4666(3) 0.0400(10) Uani d . 1 . .
    C C39 -0.1497(5) 0.6193(3) 0.0524(2) 0.0349(9) Uani d . 1 . .
    C C18 0.0777(7) 1.0171(3) 0.3405(3) 0.0488(11) Uani d . 1 . .
    H H18 0.0315 1.0559 0.3054 0.059 Uiso d R 1 . .
    C C310 -0.4898(6) 0.4452(3) 0.1844(3) 0.0458(11) Uani d . 1 . .
    H H310A -0.5882 0.4181 0.1435 0.055 Uiso d R 1 . .
    H H310B -0.5251 0.4859 0.2219 0.055 Uiso d R 1 . .
    C C33 -0.1936(6) 0.4969(3) 0.1461(3) 0.0402(10) Uani d . 1 . .
    H H33 -0.1513 0.4549 0.1787 0.048 Uiso d R 1 . .
    C C211 -0.3426(6) 0.9338(3) 0.0915(3) 0.0472(11) Uani d . 1 . .
    C C17 0.2471(7) 1.0200(3) 0.3494(3) 0.0548(13) Uani d . 1 . .
    H H17 0.3164 1.0606 0.3203 0.066 Uiso d R 1 . .
    C C38 -0.0470(6) 0.6788(3) 0.0070(3) 0.0443(10) Uani d . 1 . .
    H H38 -0.0921 0.7204 -0.0250 0.053 Uiso d R 1 . .
    C C312 -0.3485(6) 0.3892(3) 0.3126(3) 0.0443(10) Uani d . 1 . .
    H H312 -0.3297 0.4475 0.3380 0.053 Uiso d R 1 . .
    C C313 -0.2922(6) 0.3210(4) 0.3550(3) 0.0505(12) Uani d . 1 . .
    C C111 -0.3126(6) 0.7018(3) 0.5568(3) 0.0456(11) Uani d . 1 . .
    C C26 0.2337(7) 0.7326(4) 0.2817(3) 0.0620(14) Uani d . 1 . .
    H H26 0.3502 0.7408 0.2815 0.074 Uiso d R 1 . .
    C C15 0.2150(6) 0.9013(4) 0.4447(3) 0.0514(12) Uani d . 1 . .
    H H15 0.2634 0.8635 0.4800 0.062 Uiso d R 1 . .
    C C210 -0.4238(6) 0.8580(4) 0.1400(3) 0.0551(13) Uani d . 1 . .
    H H210A -0.4842 0.8822 0.1790 0.066 Uiso d R 1 . .
    H H210B -0.5065 0.8132 0.1025 0.066 Uiso d R 1 . .
    C C214 -0.1859(7) 1.0727(3) 0.0021(4) 0.0608(14) Uani d . 1 . .
    H H214 -0.1334 1.1192 -0.0279 0.073 Uiso d R 1 . .
    C C316 -0.4589(7) 0.2834(4) 0.1968(3) 0.0588(13) Uani d . 1 . .
    H H316 -0.5154 0.2699 0.1429 0.071 Uiso d R 1 . .
    C C36 0.1877(6) 0.6143(3) 0.0579(3) 0.0533(12) Uani d . 1 . .
    H H36 0.3019 0.6129 0.0597 0.064 Uiso d R 1 . .
    C C114 -0.1934(9) 0.5750(4) 0.6558(4) 0.0702(17) Uani d . 1 . .
    H H114 -0.1541 0.5325 0.6889 0.084 Uiso d R 1 . .
    C C25 0.1436(6) 0.7850(4) 0.2350(3) 0.0537(12) Uani d . 1 . .
    H H25 0.1998 0.8289 0.2038 0.064 Uiso d R 1 . .
    C C213 -0.2522(7) 0.9871(3) -0.0338(3) 0.0531(12) Uani d . 1 . .
    C C27 0.1542(8) 0.6675(4) 0.3290(3) 0.0605(14) Uani d . 1 . .
    H H27 0.2174 0.6330 0.3612 0.073 Uiso d R 1 . .
    C C37 0.1202(6) 0.6752(3) 0.0099(3) 0.0521(12) Uani d . 1 . .
    H H37 0.1887 0.7140 -0.0210 0.062 Uiso d R 1 . .
    C C315 -0.4023(8) 0.2162(3) 0.2408(4) 0.0642(15) Uani d . 1 . .
    H H315 -0.4212 0.1575 0.2162 0.077 Uiso d R 1 . .
    C C216 -0.2756(7) 1.0201(4) 0.1280(3) 0.0584(13) Uani d . 1 . .
    H H216 -0.2832 1.0321 0.1831 0.070 Uiso d R 1 . .
    C C314 -0.3189(7) 0.2345(3) 0.3200(4) 0.0571(13) Uani d . 1 . .
    H H314 -0.2811 0.1891 0.3497 0.068 Uiso d R 1 . .
    C C16 0.3164(7) 0.9627(4) 0.4017(3) 0.0583(13) Uani d . 1 . .
    H H16 0.4327 0.9652 0.4078 0.070 Uiso d R 1 . .
    C C28 -0.0167(7) 0.6535(3) 0.3290(3) 0.0540(13) Uani d . 1 . .
    H H28 -0.0702 0.6095 0.3610 0.065 Uiso d R 1 . .
    C C215 -0.1957(9) 1.0890(4) 0.0837(4) 0.0730(17) Uani d . 1 . .
    H H215 -0.1498 1.1469 0.1093 0.088 Uiso d R 1 . .
    C C115 -0.2687(11) 0.5514(4) 0.5746(4) 0.089(2) Uani d . 1 . .
    H H115 -0.2785 0.4924 0.5527 0.107 Uiso d R 1 . .
    C C116 -0.3259(9) 0.6148(4) 0.5254(3) 0.0667(16) Uani d . 1 . .
    H H116 -0.3745 0.5980 0.4707 0.080 Uiso d R 1 . .
loop_
    _atom_site_aniso_label
    _atom_site_aniso_U_11
    _atom_site_aniso_U_22
    _atom_site_aniso_U_33
    _atom_site_aniso_U_12
    _atom_site_aniso_U_13
    _atom_site_aniso_U_23
    Cl11 0.0741(10) 0.0797(10) 0.0526(8) 0.0050(8) -0.0034(7) 0.0057(7)
    Cl31 0.0903(11) 0.0920(11) 0.0506(8) 0.0367(9) -0.0020(7) 0.0105(7)
    Cl21 0.1028(13) 0.0933(12) 0.0544(8) -0.0025(10) 0.0208(8) 0.0008(8)
    O12 0.0378(17) 0.0530(19) 0.0531(18) 0.0140(14) 0.0116(14) 0.0182(15)
    C34 0.032(2) 0.043(2) 0.036(2) 0.0082(17) 0.0075(17) 0.0017(17)
    O32 0.0337(16) 0.0549(19) 0.0517(18) 0.0161(14) 0.0098(14) 0.0185(15)
    O22 0.0402(18) 0.057(2) 0.057(2) 0.0092(15) 0.0171(15) 0.0186(16)
    C14 0.041(2) 0.042(2) 0.035(2) 0.0130(18) 0.0101(18) 0.0014(18)
    C23 0.041(2) 0.041(2) 0.041(2) 0.0087(18) 0.0126(19) 0.0096(18)
    C19 0.043(2) 0.038(2) 0.037(2) 0.0101(18) 0.0108(18) 0.0015(17)
    C11 0.049(3) 0.045(3) 0.041(2) 0.016(2) 0.009(2) 0.0130(19)
    O31 0.0475(19) 0.057(2) 0.061(2) 0.0210(16) 0.0082(16) 0.0224(16)
    O11 0.061(2) 0.073(2) 0.072(2) 0.029(2) 0.0198(19) 0.036(2)
    C31 0.044(2) 0.039(2) 0.038(2) 0.0132(19) 0.0074(18) 0.0084(18)
    C29 0.053(3) 0.039(2) 0.031(2) 0.0072(19) 0.0074(19) 0.0004(17)
    C35 0.035(2) 0.047(3) 0.058(3) 0.0152(19) 0.009(2) 0.011(2)
    C24 0.042(2) 0.036(2) 0.040(2) 0.0106(18) 0.0081(18) 0.0016(18)
    O21 0.067(2) 0.063(2) 0.063(2) -0.0004(19) 0.0221(19) 0.0241(18)
    C110 0.042(3) 0.057(3) 0.056(3) 0.008(2) 0.013(2) 0.019(2)
    C32 0.036(2) 0.041(2) 0.033(2) 0.0084(18) 0.0047(17) 0.0063(17)
    C311 0.032(2) 0.045(2) 0.047(2) 0.0045(18) 0.0101(18) 0.011(2)
    C13 0.047(3) 0.042(2) 0.041(2) 0.018(2) 0.0117(19) 0.0103(19)
    C22 0.048(3) 0.039(2) 0.038(2) 0.0057(19) 0.0154(19) 0.0094(18)
    C21 0.056(3) 0.041(2) 0.043(2) 0.003(2) 0.012(2) 0.006(2)
    C113 0.047(3) 0.048(3) 0.041(2) 0.004(2) 0.012(2) 0.011(2)
    C112 0.049(3) 0.037(2) 0.055(3) 0.002(2) 0.011(2) 0.004(2)
    C212 0.045(3) 0.047(3) 0.058(3) 0.003(2) 0.002(2) 0.005(2)
    C12 0.040(2) 0.039(2) 0.043(2) 0.0098(18) 0.0086(18) 0.0100(18)
    C39 0.033(2) 0.036(2) 0.034(2) 0.0064(16) 0.0062(16) 0.0011(16)
    C18 0.055(3) 0.042(2) 0.050(3) 0.007(2) 0.015(2) 0.008(2)
    C310 0.038(2) 0.053(3) 0.048(3) 0.010(2) 0.011(2) 0.012(2)
    C33 0.044(2) 0.040(2) 0.040(2) 0.0149(19) 0.0073(19) 0.0097(18)
    C211 0.040(3) 0.046(3) 0.057(3) 0.012(2) 0.006(2) 0.015(2)
    C17 0.060(3) 0.049(3) 0.055(3) 0.001(2) 0.027(2) 0.003(2)
    C38 0.047(3) 0.043(2) 0.044(2) 0.009(2) 0.011(2) 0.0070(19)
    C312 0.044(3) 0.043(2) 0.048(2) 0.0092(19) 0.011(2) 0.008(2)
    C313 0.050(3) 0.060(3) 0.045(3) 0.014(2) 0.016(2) 0.012(2)
    C111 0.043(3) 0.044(2) 0.049(3) 0.0022(19) 0.014(2) 0.011(2)
    C26 0.051(3) 0.075(4) 0.068(3) 0.027(3) 0.013(3) 0.015(3)
    C15 0.041(3) 0.060(3) 0.056(3) 0.015(2) 0.011(2) 0.007(2)
    C210 0.042(3) 0.064(3) 0.063(3) 0.015(2) 0.014(2) 0.018(3)
    C214 0.065(3) 0.044(3) 0.068(3) -0.001(2) 0.009(3) 0.011(2)
    C316 0.061(3) 0.058(3) 0.054(3) 0.009(3) 0.005(2) -0.002(2)
    C36 0.036(2) 0.055(3) 0.071(3) 0.009(2) 0.014(2) 0.007(2)
    C114 0.103(5) 0.044(3) 0.066(4) 0.020(3) 0.011(3) 0.014(3)
    C25 0.047(3) 0.064(3) 0.056(3) 0.018(2) 0.018(2) 0.014(2)
    C213 0.052(3) 0.055(3) 0.050(3) 0.007(2) 0.007(2) 0.011(2)
    C27 0.069(4) 0.063(3) 0.052(3) 0.027(3) -0.001(3) 0.009(2)
    C37 0.047(3) 0.049(3) 0.061(3) 0.006(2) 0.019(2) 0.012(2)
    C315 0.076(4) 0.038(3) 0.080(4) 0.013(3) 0.019(3) 0.002(3)
    C216 0.071(4) 0.055(3) 0.052(3) 0.022(3) 0.006(3) 0.004(2)
    C314 0.063(3) 0.042(3) 0.072(4) 0.017(2) 0.020(3) 0.019(2)
    C16 0.042(3) 0.066(3) 0.068(3) 0.007(2) 0.020(2) 0.006(3)
    C28 0.076(4) 0.045(3) 0.041(2) 0.012(2) 0.009(2) 0.011(2)
    C215 0.098(5) 0.043(3) 0.068(4) 0.006(3) -0.004(3) 0.003(3)
    C115 0.153(7) 0.049(3) 0.065(4) 0.034(4) -0.001(4) -0.002(3)
    C116 0.104(5) 0.051(3) 0.043(3) 0.014(3) 0.010(3) 0.006(2)
_geom_special_details
;
All e.s.d.'s (except the e.s.d. in the dihedral angle between two l.s. planes)
are estimated using the full covariance matrix. The cell e.s.d.'s are taken
into account individually in the estimation of e.s.d.'s in distances, angles
and torsion angles; correlations between e.s.d.'s in cell parameters are only
used when they are defined by crystal symmetry. An approximate (isotropic)
treatment of cell e.s.d.'s is used for estimating e.s.d.'s involving l.s.
planes.
;
loop_
    _geom_bond_atom_site_label_1
    _geom_bond_atom_site_label_2
    _geom_bond_site_symmetry_2
    _geom_bond_distance
    _geom_bond_publ_flag
    Cl11 C113 . 1.737(5) ?
    Cl31 C313 . 1.730(5) ?
    Cl21 C213 . 1.728(5) ?
    O12 C11 . 1.375(5) ?
    O12 C12 . 1.384(5) ?
    C34 C35 . 1.398(6) ?
    C34 C39 . 1.398(6) ?
    C34 C33 . 1.439(6) ?
    O32 C31 . 1.377(5) ?
    O32 C32 . 1.378(5) ?
    O22 C21 . 1.374(6) ?
    O22 C22 . 1.394(5) ?
    C14 C15 . 1.395(6) ?
    C14 C19 . 1.398(6) ?
    C14 C13 . 1.432(6) ?
    C23 C22 . 1.311(6) ?
    C23 C24 . 1.422(6) ?
    C23 H23 . 0.9299 ?
    C19 C18 . 1.394(6) ?
    C19 C11 . 1.451(6) ?
    C11 O11 . 1.197(5) ?
    O31 C31 . 1.199(5) ?
    C31 C39 . 1.452(6) ?
    C29 C28 . 1.396(7) ?
    C29 C24 . 1.406(6) ?
    C29 C21 . 1.440(7) ?
    C35 C36 . 1.368(7) ?
    C35 H35 . 0.9300 ?
    C24 C25 . 1.391(7) ?
    O21 C21 . 1.211(5) ?
    C110 C12 . 1.498(6) ?
    C110 C111 . 1.506(6) ?
    C110 H110A . 0.9700 ?
    C110 H110B . 0.9699 ?
    C32 C33 . 1.313(6) ?
    C32 C310 . 1.503(6) ?
    C311 C312 . 1.379(6) ?
    C311 C316 . 1.383(7) ?
    C311 C310 . 1.502(6) ?
    C13 C12 . 1.315(6) ?
    C13 H13 . 0.9301 ?
    C22 C210 . 1.500(7) ?
    C113 C114 . 1.346(7) ?
    C113 C112 . 1.372(6) ?
    C112 C111 . 1.375(7) ?
    C112 H112 . 0.9301 ?
    C212 C213 . 1.378(7) ?
    C212 C211 . 1.388(7) ?
    C212 H212 . 0.9299 ?
    C39 C38 . 1.395(6) ?
    C18 C17 . 1.356(7) ?
    C18 H18 . 0.9300 ?
    C310 H310A . 0.9700 ?
    C310 H310B . 0.9700 ?
    C33 H33 . 0.9300 ?
    C211 C216 . 1.374(7) ?
    C211 C210 . 1.499(7) ?
    C17 C16 . 1.382(8) ?
    C17 H17 . 0.9299 ?
    C38 C37 . 1.369(7) ?
    C38 H38 . 0.9300 ?
    C312 C313 . 1.377(6) ?
    C312 H312 . 0.9300 ?
    C313 C314 . 1.365(7) ?
    C111 C116 . 1.366(7) ?
    C26 C25 . 1.367(7) ?
    C26 C27 . 1.375(8) ?
    C26 H26 . 0.9301 ?
    C15 C16 . 1.381(7) ?
    C15 H15 . 0.9300 ?
    C210 H210A . 0.9700 ?
    C210 H210B . 0.9701 ?
    C214 C213 . 1.360(7) ?
    C214 C215 . 1.371(8) ?
    C214 H214 . 0.9301 ?
    C316 C315 . 1.379(8) ?
    C316 H316 . 0.9300 ?
    C36 C37 . 1.378(7) ?
    C36 H36 . 0.9300 ?
    C114 C115 . 1.383(8) ?
    C114 H114 . 0.9300 ?
    C25 H25 . 0.9300 ?
    C27 C28 . 1.361(8) ?
    C27 H27 . 0.9299 ?
    C37 H37 . 0.9301 ?
    C315 C314 . 1.364(8) ?
    C315 H315 . 0.9299 ?
    C216 C215 . 1.383(8) ?
    C216 H216 . 0.9300 ?
    C314 H314 . 0.9300 ?
    C16 H16 . 0.9300 ?
    C28 H28 . 0.9300 ?
    C215 H215 . 0.9301 ?
    C115 C116 . 1.379(8) ?
    C115 H115 . 0.9299 ?
    C116 H116 . 0.9301 ?
loop_
    _geom_angle_atom_site_label_1
    _geom_angle_atom_site_label_2
    _geom_angle_atom_site_label_3
    _geom_angle_site_symmetry_1
    _geom_angle_site_symmetry_3
    _geom_angle
    _geom_angle_publ_flag
    C11 O12 C12 . . 122.6(3) ?
    C35 C34 C39 . . 118.9(4) ?
    C35 C34 C33 . . 123.0(4) ?
    C39 C34 C33 . . 118.0(4) ?
    C31 O32 C32 . . 122.6(3) ?
    C21 O22 C22 . . 122.0(4) ?
    C15 C14 C19 . . 118.3(4) ?
    C15 C14 C13 . . 122.7(4) ?
    C19 C14 C13 . . 119.0(4) ?
    C22 C23 C24 . . 121.3(4) ?
    C22 C23 H23 . . 119.3 ?
    C24 C23 H23 . . 119.4 ?
    C18 C19 C14 . . 120.6(4) ?
    C18 C19 C11 . . 120.0(4) ?
    C14 C19 C11 . . 119.4(4) ?
    O11 C11 O12 . . 116.5(4) ?
    O11 C11 C19 . . 126.5(4) ?
    O12 C11 C19 . . 117.0(4) ?
    O31 C31 O32 . . 116.6(4) ?
    O31 C31 C39 . . 126.7(4) ?
    O32 C31 C39 . . 116.6(3) ?
    C28 C29 C24 . . 120.2(4) ?
    C28 C29 C21 . . 120.3(4) ?
    C24 C29 C21 . . 119.4(4) ?
    C36 C35 C34 . . 119.7(4) ?
    C36 C35 H35 . . 120.2 ?
    C34 C35 H35 . . 120.1 ?
    C25 C24 C29 . . 118.0(4) ?
    C25 C24 C23 . . 123.3(4) ?
    C29 C24 C23 . . 118.7(4) ?
    C12 C110 C111 . . 112.5(4) ?
    C12 C110 H110A . . 108.9 ?
    C111 C110 H110A . . 109.0 ?
    C12 C110 H110B . . 109.3 ?
    C111 C110 H110B . . 109.3 ?
    H110A C110 H110B . . 107.8 ?
    C33 C32 O32 . . 121.5(4) ?
    C33 C32 C310 . . 129.2(4) ?
    O32 C32 C310 . . 109.3(4) ?
    C312 C311 C316 . . 118.5(4) ?
    C312 C311 C310 . . 120.7(4) ?
    C316 C311 C310 . . 120.8(4) ?
    C12 C13 C14 . . 120.7(4) ?
    C12 C13 H13 . . 119.6 ?
    C14 C13 H13 . . 119.6 ?
    C23 C22 O22 . . 120.9(4) ?
    C23 C22 C210 . . 129.5(4) ?
    O22 C22 C210 . . 109.6(4) ?
    O21 C21 O22 . . 115.7(5) ?
    O21 C21 C29 . . 126.7(5) ?
    O22 C21 C29 . . 117.6(4) ?
    C114 C113 C112 . . 121.4(5) ?
    C114 C113 Cl11 . . 118.4(4) ?
    C112 C113 Cl11 . . 120.2(4) ?
    C113 C112 C111 . . 121.1(4) ?
    C113 C112 H112 . . 119.5 ?
    C111 C112 H112 . . 119.4 ?
    C213 C212 C211 . . 119.3(5) ?
    C213 C212 H212 . . 120.4 ?
    C211 C212 H212 . . 120.3 ?
    C13 C12 O12 . . 121.1(4) ?
    C13 C12 C110 . . 129.7(4) ?
    O12 C12 C110 . . 109.2(4) ?
    C38 C39 C34 . . 120.3(4) ?
    C38 C39 C31 . . 119.4(4) ?
    C34 C39 C31 . . 120.3(4) ?
    C17 C18 C19 . . 120.2(5) ?
    C17 C18 H18 . . 119.8 ?
    C19 C18 H18 . . 120.0 ?
    C311 C310 C32 . . 113.3(4) ?
    C311 C310 H310A . . 109.2 ?
    C32 C310 H310A . . 109.0 ?
    C311 C310 H310B . . 108.8 ?
    C32 C310 H310B . . 108.6 ?
    H310A C310 H310B . . 107.7 ?
    C32 C33 C34 . . 121.0(4) ?
    C32 C33 H33 . . 119.5 ?
    C34 C33 H33 . . 119.5 ?
    C216 C211 C212 . . 119.0(4) ?
    C216 C211 C210 . . 120.8(5) ?
    C212 C211 C210 . . 120.2(5) ?
    C18 C17 C16 . . 120.0(5) ?
    C18 C17 H17 . . 119.9 ?
    C16 C17 H17 . . 120.1 ?
    C37 C38 C39 . . 119.5(4) ?
    C37 C38 H38 . . 120.3 ?
    C39 C38 H38 . . 120.2 ?
    C313 C312 C311 . . 119.9(4) ?
    C313 C312 H312 . . 120.1 ?
    C311 C312 H312 . . 120.0 ?
    C314 C313 C312 . . 121.6(5) ?
    C314 C313 Cl31 . . 118.7(4) ?
    C312 C313 Cl31 . . 119.7(4) ?
    C116 C111 C112 . . 118.1(5) ?
    C116 C111 C110 . . 120.6(5) ?
    C112 C111 C110 . . 121.4(4) ?
    C25 C26 C27 . . 120.9(5) ?
    C25 C26 H26 . . 119.7 ?
    C27 C26 H26 . . 119.4 ?
    C16 C15 C14 . . 120.0(5) ?
    C16 C15 H15 . . 120.0 ?
    C14 C15 H15 . . 120.0 ?
    C211 C210 C22 . . 112.5(4) ?
    C211 C210 H210A . . 109.4 ?
    C22 C210 H210A . . 109.3 ?
    C211 C210 H210B . . 108.9 ?
    C22 C210 H210B . . 108.8 ?
    H210A C210 H210B . . 107.9 ?
    C213 C214 C215 . . 118.8(5) ?
    C213 C214 H214 . . 120.7 ?
    C215 C214 H214 . . 120.5 ?
    C315 C316 C311 . . 120.4(5) ?
    C315 C316 H316 . . 119.9 ?
    C311 C316 H316 . . 119.7 ?
    C35 C36 C37 . . 121.2(5) ?
    C35 C36 H36 . . 119.3 ?
    C37 C36 H36 . . 119.5 ?
    C113 C114 C115 . . 118.1(5) ?
    C113 C114 H114 . . 120.9 ?
    C115 C114 H114 . . 121.0 ?
    C26 C25 C24 . . 120.7(5) ?
    C26 C25 H25 . . 119.6 ?
    C24 C25 H25 . . 119.7 ?
    C214 C213 C212 . . 121.9(5) ?
    C214 C213 Cl21 . . 118.3(4) ?
    C212 C213 Cl21 . . 119.8(4) ?
    C28 C27 C26 . . 120.3(5) ?
    C28 C27 H27 . . 119.8 ?
    C26 C27 H27 . . 120.0 ?
    C38 C37 C36 . . 120.4(4) ?
    C38 C37 H37 . . 119.8 ?
    C36 C37 H37 . . 119.8 ?
    C314 C315 C316 . . 120.9(5) ?
    C314 C315 H315 . . 119.5 ?
    C316 C315 H315 . . 119.6 ?
    C211 C216 C215 . . 120.5(5) ?
    C211 C216 H216 . . 119.7 ?
    C215 C216 H216 . . 119.8 ?
    C315 C314 C313 . . 118.6(5) ?
    C315 C314 H314 . . 120.9 ?
    C313 C314 H314 . . 120.4 ?
    C15 C16 C17 . . 120.8(5) ?
    C15 C16 H16 . . 119.5 ?
    C17 C16 H16 . . 119.6 ?
    C27 C28 C29 . . 119.9(5) ?
    C27 C28 H28 . . 120.1 ?
    C29 C28 H28 . . 120.0 ?
    C214 C215 C216 . . 120.5(5) ?
    C214 C215 H215 . . 119.9 ?
    C216 C215 H215 . . 119.6 ?
    C116 C115 C114 . . 120.9(5) ?
    C116 C115 H115 . . 119.8 ?
    C114 C115 H115 . . 119.4 ?
    C111 C116 C115 . . 120.5(5) ?
    C111 C116 H116 . . 119.9 ?
    C115 C116 H116 . . 119.7 ?
loop_
    _geom_hbond_atom_site_label_D
    _geom_hbond_atom_site_label_H
    _geom_hbond_atom_site_label_A
    _geom_hbond_site_symmetry_A
    _geom_hbond_distance_DH
    _geom_hbond_distance_HA
    _geom_hbond_distance_DA
    _geom_hbond_angle_DHA
    C216 H216 O11 . 0.93 2.56 3.437(6) 158.2
    C116 H116 O21 . 0.93 2.58 3.396(6) 146.9
    C26 H26 O22 1_655 0.93 2.45 3.339(7) 160.5
    C36 H36 O32 1_655 0.93 2.52 3.409(6) 159.7
