# Supplementary material for: 3-(3-Chloro­benz­yl)-1H-isochromen-1-one
Source: Acta Crystallogr Sect E Struct Rep Online. 2008 Sep 27;64(Pt 10):o2018. doi: 10.1107/S1600536808030274 (PMC2959484; doi:10.1107/S1600536808030274)
Supplement: Supplementary file 2 [file e-64-o2018-Isup2.hkl]

# 
# h,k,l, Fc-squared, Fo-squared, sigma(Fo-squared) and status flag 
# 
data_I
_shelx_title ' Compound X' 
_shelx_refln_list_code          4 
_shelx_F_calc_maximum      190.28 
_exptl_crystal_F_000       840.00 
_reflns_d_resolution_high  0.7697 
 
loop_ 
 _symmetry_equiv_pos_as_xyz 
 'x, y, z' 
 '-x, -y, -z' 
 
_cell_length_a     8.1410 
_cell_length_b    15.0270 
_cell_length_c    16.4080 
_cell_angle_alpha  91.696 
_cell_angle_beta   98.478 
_cell_angle_gamma 102.624 
 
_shelx_F_squared_multiplier     1.000 
 
loop_ 
 _refln_index_h 
 _refln_index_k 
 _refln_index_l 
 _refln_F_squared_calc 
 _refln_F_squared_meas 
 _refln_F_squared_sigma 
 _refln_observed_status 
   2   0   0    17771.72    15632.40    310.68 o 
   3   0   0      351.97      369.10      7.04 o 
   4   0   0      126.98      164.98      6.69 o 
   5   0   0       12.79       29.72      6.72 o 
   6   0   0       47.63       52.75      9.96 o 
   7   0   0       59.18       75.01      5.31 o 
   8   0   0       88.82       83.96      5.69 o 
   9   0   0        2.11        5.33     11.35 o 
  10   0   0        6.24       -4.72      6.29 o 
 -10   1   0        6.00       -4.41     12.43 o 
  -9   1   0        1.61       -7.45      5.80 o 
  -8   1   0       32.19       31.61      5.53 o 
  -7   1   0       59.07       64.50      5.34 o 
  -6   1   0        3.39        8.64      4.26 o 
  -5   1   0        4.57       14.16      3.78 o 
  -4   1   0    11926.54    12514.31    286.33 o 
  -3   1   0     7730.27     7819.99    143.06 o 
  -2   1   0    10874.78     9690.35    184.51 o 
   1   1   0     2251.87     1444.22    272.53 o 
   2   1   0      888.63      862.67     15.21 o 
   3   1   0      266.63      249.40      6.49 o 
   4   1   0       11.97      144.96     41.27 o 
   5   1   0      221.95      178.65     15.44 o 
   6   1   0      204.98      213.93      8.18 o 
   7   1   0      152.18      146.15      6.15 o 
   8   1   0        1.19       11.38      6.39 o 
   9   1   0        7.86       31.86      9.13 o 
  10   1   0        5.89      -14.02      9.35 o 
 -10   2   0        0.66       17.83     10.01 o 
  -9   2   0       12.48        3.31      7.84 o 
  -8   2   0      101.17       74.88      6.00 o 
  -7   2   0        2.53       29.73      8.26 o 
  -6   2   0       48.89      123.86      6.80 o 
  -5   2   0        4.36        2.84      6.27 o 
  -4   2   0     1045.60     1128.57     20.73 o 
  -3   2   0     1118.92     1116.25     18.53 o 
  -2   2   0     3372.63     3249.01     53.49 o 
   0   2   0       35.57        6.07      5.30 o 
   1   2   0      209.23      177.88     21.36 o 
   2   2   0     2816.27     2529.63     42.06 o 
   3   2   0      787.25      743.30     15.64 o 
   4   2   0     2019.07     2016.62     45.65 o 
   5   2   0        0.04        5.83      7.88 o 
   6   2   0       71.44       53.39      3.97 o 
   7   2   0      107.99       85.07      6.42 o 
   8   2   0        0.49       -8.60      5.73 o 
   9   2   0        1.87        7.30     14.17 o 
 -10   3   0       35.55       65.54     14.32 o 
  -9   3   0        5.37        3.62     26.54 o 
  -8   3   0        4.22       10.68      6.08 o 
  -7   3   0       16.80       29.64      4.07 o 
  -6   3   0      212.14      209.51      7.41 o 
  -5   3   0        0.46        1.10      5.77 o 
  -4   3   0      125.31      117.71      6.14 o 
  -3   3   0       58.00       75.29     10.77 o 
  -2   3   0    11313.24    11238.12    250.22 o 
  -1   3   0     3916.60     3583.88     34.51 o 
   1   3   0      179.96      168.65      3.40 o 
   2   3   0      359.34      307.46      6.60 o 
   3   3   0      266.70      286.58      6.04 o 
   4   3   0       66.28       85.95      4.21 o 
   5   3   0        0.81        6.85      3.99 o 
   6   3   0       27.43       27.64     10.94 o 
   7   3   0        0.04       -3.56      6.08 o 
   8   3   0        8.00        1.43      9.08 o 
   9   3   0        0.03       24.82     12.05 o 
 -10   4   0        3.19       18.49     19.72 o 
  -9   4   0        0.05       -7.54     14.21 o 
  -8   4   0       65.98       65.80      5.05 o 
  -7   4   0       92.97       94.90      5.86 o 
  -6   4   0      203.84      200.21      6.70 o 
  -5   4   0      251.71      250.44      9.27 o 
  -4   4   0     4576.08     4455.24     53.32 o 
  -3   4   0     1519.68     1559.75     22.49 o 
  -2   4   0     1136.68     2516.31     84.23 o 
  -1   4   0       77.11       61.78      2.12 o 
   0   4   0       43.09       39.27      2.16 o 
   1   4   0      171.99      152.19      2.62 o 
   2   4   0       43.32       31.57      4.21 o 
   3   4   0        0.18       15.46      3.36 o 
   4   4   0       33.87       35.58      8.44 o 
   5   4   0      115.99      105.32      5.22 o 
   6   4   0      383.57      356.85     13.59 o 
   7   4   0        6.88       10.04      9.24 o 
   8   4   0      238.53      228.39     39.25 o 
   9   4   0        3.05        0.96     12.38 o 
 -10   5   0       13.35       18.43      6.66 o 
  -9   5   0        1.40        1.41      4.43 o 
  -8   5   0       36.26       29.89      7.86 o 
  -7   5   0       88.89       76.51     11.36 o 
  -6   5   0      134.76      131.97      6.72 o 
  -5   5   0       89.94       64.92      7.39 o 
  -4   5   0      237.56      332.88     39.60 o 
  -3   5   0      107.69      105.12      3.53 o 
  -2   5   0        3.75       19.93      3.56 o 
  -1   5   0        0.45        3.74      2.42 o 
   0   5   0       26.27       35.76      3.85 o 
   1   5   0     2073.25     2230.84    139.76 o 
   2   5   0      572.02      708.44     52.24 o 
   3   5   0      443.90      464.52     13.60 o 
   4   5   0      473.15      430.70     21.84 o 
   5   5   0        0.01       -1.62      3.20 o 
   6   5   0      200.30      200.67      6.77 o 
   7   5   0       81.74       77.21      9.47 o 
   8   5   0       38.03       57.15      6.43 o 
   9   5   0       17.40        8.59      6.62 o 
 -10   6   0        1.15       -2.03     18.02 o 
  -9   6   0       57.77       63.06     16.14 o 
  -8   6   0       18.76       33.67      5.44 o 
  -7   6   0      113.96      106.12      6.28 o 
  -6   6   0       17.37       16.46      3.71 o 
  -5   6   0        6.41       10.26      3.91 o 
  -4   6   0       27.67       39.43      3.15 o 
  -3   6   0     1462.03     1433.19     21.97 o 
  -2   6   0       78.70       80.43      3.63 o 
  -1   6   0      983.19      845.85     14.18 o 
   0   6   0     2174.77     1919.96     48.76 o 
   1   6   0     1593.64     1606.18     24.71 o 
   2   6   0      484.30      701.96     25.54 o 
   3   6   0       40.58       40.28      4.49 o 
   4   6   0       53.46       47.60      8.72 o 
   5   6   0      134.49      104.26     18.25 o 
   6   6   0      429.41      367.55     41.96 o 
   7   6   0       22.20        8.30     14.59 o 
   8   6   0        2.35        7.66      5.03 o 
 -10   7   0       32.98       34.51     11.49 o 
  -9   7   0        2.60        6.88      7.17 o 
  -8   7   0        0.07       -3.28      6.79 o 
  -7   7   0        5.85       22.73      7.08 o 
  -6   7   0      528.11      537.52     23.71 o 
  -5   7   0        4.78       39.19      8.05 o 
  -4   7   0      532.93      589.51     11.92 o 
  -3   7   0        0.28       19.58      5.52 o 
  -2   7   0     1762.35     1787.72     19.05 o 
  -1   7   0     1101.71     1041.04     13.61 o 
   0   7   0       47.56       43.79      1.65 o 
   1   7   0      944.02      958.92     21.81 o 
   2   7   0      324.21      341.71     10.83 o 
   3   7   0       47.04       58.67      7.64 o 
   4   7   0      232.26      197.35      7.54 o 
   5   7   0     2156.35     1947.14     67.02 o 
   6   7   0     1152.79      973.13    104.61 o 
   7   7   0        8.74       10.55     11.06 o 
   8   7   0       22.39       37.09      8.56 o 
 -10   8   0        7.12      -10.62     11.27 o 
  -9   8   0        2.64       13.92      6.83 o 
  -8   8   0        0.05       -3.71      7.18 o 
  -7   8   0       15.00       10.80      5.12 o 
  -6   8   0      258.66      274.96     25.22 o 
  -5   8   0      504.68      608.16     33.21 o 
  -4   8   0      260.53      277.41      9.95 o 
  -3   8   0      126.38      108.63      3.36 o 
  -2   8   0      843.79      806.15      9.14 o 
  -1   8   0      216.21      210.83      4.04 o 
   0   8   0      298.89      291.72      6.44 o 
   1   8   0     4734.10     5140.22     96.52 o 
   2   8   0     2579.41     2556.63     68.93 o 
   3   8   0      389.83      370.98     10.77 o 
   4   8   0      156.85      161.28     19.20 o 
   5   8   0       39.76       47.93      8.42 o 
   6   8   0       19.01       26.06      4.15 o 
   7   8   0       41.24       55.67      7.17 o 
   8   8   0       15.49       34.86     19.00 o 
 -10   9   0       33.31       90.88      9.36 o 
  -9   9   0        8.86       15.16      7.59 o 
  -8   9   0        2.02       14.95      5.65 o 
  -7   9   0       26.12       19.62      5.57 o 
  -6   9   0       26.80      115.39     15.66 o 
  -5   9   0        1.12       15.53      4.32 o 
  -4   9   0      158.29      158.35      6.57 o 
  -3   9   0       10.25        7.33      2.13 o 
  -2   9   0      100.22      172.56      4.47 o 
  -1   9   0       85.13       98.16      3.88 o 
   0   9   0      461.09      427.35     13.11 o 
   1   9   0      142.85      168.37      6.63 o 
   2   9   0      150.52      124.97      3.40 o 
   3   9   0       46.07       32.05      2.53 o 
   4   9   0      269.65      264.70     13.91 o 
   5   9   0       41.72       39.76      6.30 o 
   6   9   0      285.61      213.79     22.90 o 
   7   9   0       47.54        3.18      9.31 o 
  -9  10   0       20.48       22.29      7.22 o 
  -8  10   0        0.11      -14.22      9.48 o 
  -7  10   0       10.26       -2.51      6.14 o 
  -6  10   0      352.17      350.78     25.25 o 
  -5  10   0        7.09       38.23      5.55 o 
  -4  10   0      315.74      300.39      9.82 o 
  -3  10   0      320.68      321.66      7.29 o 
  -2  10   0       74.02      101.35      3.21 o 
  -1  10   0        6.37       39.29      5.33 o 
   0  10   0        3.50       11.14      4.36 o 
   1  10   0       17.21       16.82      3.06 o 
   2  10   0      278.40      251.41      8.61 o 
   3  10   0       20.71       21.88      2.73 o 
   4  10   0       83.36       69.64      8.42 o 
   5  10   0      729.37      674.58     45.42 o 
   6  10   0       54.70       45.70      9.37 o 
   7  10   0        0.10       15.12      7.24 o 
  -9  11   0        0.03        0.79     19.51 o 
  -8  11   0        1.51        4.20      3.88 o 
  -7  11   0        1.53        6.10      4.13 o 
  -6  11   0      275.79      333.70     12.72 o 
  -5  11   0      153.32      128.39      7.10 o 
  -4  11   0      403.31      398.20     13.26 o 
  -3  11   0      628.02      664.55     18.94 o 
  -2  11   0      101.77      115.17      6.90 o 
  -1  11   0        6.14       13.54      4.54 o 
   0  11   0        0.61        3.56      3.49 o 
   1  11   0      242.25      226.60      6.98 o 
   2  11   0      352.84      305.49      9.93 o 
   3  11   0       18.94       44.25     10.05 o 
   4  11   0        9.89       29.52      5.57 o 
   5  11   0        7.57        7.48      9.13 o 
   6  11   0       19.19       21.55     17.84 o 
   7  11   0        1.09       13.25      7.13 o 
  -9  12   0       40.21        5.39     13.97 o 
  -8  12   0        5.39       -0.87      6.82 o 
  -7  12   0       86.83       86.49      7.21 o 
  -6  12   0       38.03       68.35     13.51 o 
  -5  12   0       51.27       65.78      6.54 o 
  -4  12   0       25.69       26.39      2.87 o 
  -3  12   0      268.38      261.50      4.67 o 
  -2  12   0      208.26      199.76      9.59 o 
  -1  12   0      147.66      157.70      3.18 o 
   0  12   0        0.04       10.75      6.19 o 
   1  12   0        0.73        1.99      2.59 o 
   2  12   0        4.91        1.10      2.08 o 
   3  12   0       27.96       33.67      4.36 o 
   4  12   0        6.89       13.85     11.53 o 
   5  12   0       40.99       56.22     12.46 o 
   6  12   0        4.12        1.23      6.59 o 
  -9  13   0        0.71       11.19     11.09 o 
  -8  13   0        0.16       12.43     15.07 o 
  -7  13   0       14.50       10.80      8.10 o 
  -6  13   0        4.67       15.69      5.77 o 
  -5  13   0      156.78      140.72      8.64 o 
  -4  13   0      209.84      172.28      8.66 o 
  -3  13   0      354.01      353.39     10.54 o 
  -2  13   0       26.50       66.70      3.59 o 
  -1  13   0       30.35       32.97      1.84 o 
   0  13   0       24.85       21.39      2.98 o 
   1  13   0        2.21       -0.83      2.28 o 
   2  13   0       12.21       10.99      2.68 o 
   3  13   0        7.73        5.62      6.38 o 
   4  13   0       39.42       41.58      5.27 o 
   5  13   0      117.94      147.00     12.35 o 
   6  13   0        0.91       -2.93      9.36 o 
  -8  14   0        3.16        0.76      8.40 o 
  -7  14   0        4.34       -5.93      6.03 o 
  -6  14   0        1.45        2.18      3.32 o 
  -5  14   0       44.42       37.21      5.14 o 
  -4  14   0        9.60        7.34      3.54 o 
  -3  14   0        8.34        8.11      2.30 o 
  -2  14   0      142.39      153.11      4.11 o 
  -1  14   0        3.52        7.27      2.27 o 
   0  14   0       28.16       32.95      5.39 o 
   1  14   0      214.06      236.72     12.24 o 
   2  14   0        1.31        3.21      2.27 o 
   3  14   0       59.51       55.16     10.78 o 
   4  14   0       81.91       35.38     11.69 o 
   5  14   0       15.93        6.95      8.82 o 
  -8  15   0        0.25       -1.38     11.97 o 
  -7  15   0        1.85       -1.81     14.86 o 
  -6  15   0       14.16        9.56      4.35 o 
  -5  15   0       34.23       31.23      3.85 o 
  -4  15   0        0.97        0.41      3.91 o 
  -3  15   0       20.29       29.54      3.54 o 
  -2  15   0        1.52       -0.46      2.27 o 
  -1  15   0      156.93      153.80      9.71 o 
   0  15   0      291.10      251.96     18.05 o 
   1  15   0       10.29       14.11      6.50 o 
   2  15   0        0.00       -5.13      3.66 o 
   3  15   0        3.18        7.42      9.85 o 
  -7  16   0        0.35      -10.38      6.92 o 
  -6  16   0        0.36       -3.76      4.47 o 
  -5  16   0       54.56       43.80      5.05 o 
  -4  16   0       53.38       46.34      7.31 o 
  -3  16   0       41.68       51.26      9.18 o 
  -2  16   0       57.71       41.50     20.61 o 
  -1  16   0      124.89      122.52     10.95 o 
   0  16   0       23.90       13.08      5.32 o 
   1  16   0        1.46       12.83      5.06 o 
   2  16   0       27.22       37.81     10.91 o 
   3  16   0        8.06       -3.45      6.02 o 
  -7  17   0        8.74      -11.44      8.18 o 
  -6  17   0        1.62        3.60      9.66 o 
  -5  17   0       55.76       53.08     11.51 o 
  -4  17   0       17.09       23.22     15.89 o 
  -3  17   0       47.20       42.31     12.50 o 
  -2  17   0        0.25       -2.25      8.62 o 
  -1  17   0       53.43       70.17     16.26 o 
   0  17   0      106.42      151.26     21.51 o 
   1  17   0        4.14        0.54      2.91 o 
   2  17   0       22.54       45.17      5.11 o 
  -6  18   0        0.48       -9.91      6.70 o 
  -5  18   0        6.71        6.71      7.15 o 
  -4  18   0        0.76       24.98     10.89 o 
  -3  18   0        0.28       33.48     21.88 o 
  -2  18   0        5.28        3.43      6.11 o 
  -1  18   0       10.94        5.80      7.25 o 
   0  18   0       98.39       84.82     14.28 o 
   1  18   0        1.11       13.61      9.76 o 
  -4  19   0        3.73        4.85      8.43 o 
  -3  19   0        2.53       21.12      6.67 o 
  -2  19   0       17.02       41.93     13.24 o 
  -1  19   0        2.77        4.75      8.75 o 
   0  19   0       18.21       39.37     12.49 o 
   0 -19   1        0.24       14.64     10.03 o 
   1 -19   1       29.85       13.24     11.29 o 
   2 -19   1       28.22       41.31     11.62 o 
   3 -19   1       12.44       35.24     21.62 o 
   4 -19   1        0.27        9.18      8.33 o 
  -1 -18   1        0.20       -8.99     11.67 o 
   0 -18   1        0.90       11.38      6.94 o 
   1 -18   1        1.77        8.90     11.28 o 
   2 -18   1       12.17       -7.25      7.43 o 
   3 -18   1        2.99       13.79      7.38 o 
   4 -18   1       14.67       50.92     10.93 o 
   5 -18   1        2.49       14.23      7.54 o 
   6 -18   1        7.32        0.11     16.16 o 
  -3 -17   1        0.34        2.07      4.55 o 
  -2 -17   1        2.14        8.45      7.23 o 
  -1 -17   1        5.86      -12.58     10.86 o 
   0 -17   1      112.92      129.27     25.20 o 
   1 -17   1      159.82      197.38     28.37 o 
   2 -17   1       35.89       37.86     12.71 o 
   3 -17   1        9.21       16.02      7.49 o 
   4 -17   1      188.15      160.05     10.58 o 
   5 -17   1        1.55        0.30      9.81 o 
   6 -17   1       19.79       13.70     10.77 o 
  -3 -16   1       15.47       11.34      5.55 o 
  -2 -16   1       77.59       80.13      6.40 o 
  -1 -16   1       20.63       23.30     16.80 o 
   0 -16   1      382.50      473.11     59.01 o 
   1 -16   1      387.88      416.82     21.49 o 
   2 -16   1      103.12      111.11     46.81 o 
   3 -16   1        0.74       14.52      6.75 o 
   4 -16   1        1.88        2.47      6.40 o 
   5 -16   1        1.49       -0.87      2.74 o 
   6 -16   1        3.11        6.36      3.44 o 
   7 -16   1       10.69       10.93     20.21 o 
  -4 -15   1        1.18      -10.75      7.17 o 
  -3 -15   1       58.81       71.58      9.79 o 
  -2 -15   1       18.72        6.81      8.31 o 
  -1 -15   1       19.22       17.26      3.09 o 
   0 -15   1      224.74      178.09     11.61 o 
   1 -15   1       34.08       14.20      9.60 o 
   2 -15   1      100.53      105.93      8.70 o 
   3 -15   1       10.22       33.24      7.12 o 
   4 -15   1       12.26       14.56      2.67 o 
   5 -15   1        8.84        6.59      4.73 o 
   6 -15   1       13.95        7.55      3.84 o 
   7 -15   1        7.54       16.28     16.31 o 
   8 -15   1       24.21        8.12      9.05 o 
  -4 -14   1       31.40        1.04      6.82 o 
  -3 -14   1        3.14       15.14      3.52 o 
  -2 -14   1        2.68        6.06      3.70 o 
  -1 -14   1       21.98       24.25      4.05 o 
   0 -14   1      172.96      199.25     33.10 o 
   1 -14   1       96.88       85.76      8.08 o 
   2 -14   1       18.38       64.47     13.71 o 
   3 -14   1      376.80      311.64     35.75 o 
   4 -14   1       14.65       33.88      3.35 o 
   5 -14   1        0.77        4.79      6.40 o 
   6 -14   1        1.97        2.27      4.38 o 
   7 -14   1        0.04      -10.18      6.79 o 
   8 -14   1        6.84      -11.14      8.75 o 
  -6 -13   1        0.43        6.18      7.52 o 
  -5 -13   1        0.03        2.90      7.89 o 
  -4 -13   1        1.06        8.41      6.81 o 
  -3 -13   1       15.84       27.82      8.08 o 
  -2 -13   1        0.55        1.29      3.85 o 
  -1 -13   1       67.82       55.46      3.58 o 
   0 -13   1      332.25      318.78     57.92 o 
   1 -13   1      834.04      839.87     72.04 o 
   2 -13   1      184.61      162.68      6.01 o 
   3 -13   1      220.47      225.23      8.36 o 
   4 -13   1        0.48        0.26      2.67 o 
   5 -13   1       51.20       42.00      4.30 o 
   6 -13   1       42.11       29.11      6.47 o 
   7 -13   1        0.00       11.08      4.51 o 
   8 -13   1        8.19      -16.03     15.28 o 
   9 -13   1       34.22       47.50     11.39 o 
  -6 -12   1        1.36        1.45      8.38 o 
  -5 -12   1       30.14       28.02     15.89 o 
  -4 -12   1       44.61       67.03      8.33 o 
  -3 -12   1       90.05       89.96      4.33 o 
  -2 -12   1       85.55       80.83      3.01 o 
  -1 -12   1      178.02      184.95     15.16 o 
   0 -12   1        0.24        1.11      3.10 o 
   1 -12   1        0.02        5.91      8.77 o 
   2 -12   1        1.19        1.41      4.15 o 
   3 -12   1       74.73       79.94      6.71 o 
   4 -12   1       12.93        4.84      2.29 o 
   5 -12   1        1.57       -4.28      2.85 o 
   6 -12   1       99.74      108.79     12.36 o 
   7 -12   1        5.35        0.78      6.18 o 
   8 -12   1       14.85       29.91     12.67 o 
   9 -12   1        1.85        0.95     20.59 o 
  -7 -11   1        4.88        4.65     10.57 o 
  -6 -11   1        0.52        2.52      8.78 o 
  -5 -11   1        4.76       21.12      5.82 o 
  -4 -11   1        0.23       -2.69      3.12 o 
  -3 -11   1        6.89        3.50      4.09 o 
  -2 -11   1      114.97      110.31      4.01 o 
  -1 -11   1       40.64       43.04      5.49 o 
   0 -11   1      133.83      158.19      7.17 o 
   1 -11   1      113.08      115.83      4.77 o 
   2 -11   1      539.49      487.11     13.85 o 
   3 -11   1      235.28      233.07      4.70 o 
   4 -11   1       25.67       14.07      3.73 o 
   5 -11   1       11.18       11.72      2.61 o 
   6 -11   1      188.21      248.99     20.72 o 
   7 -11   1       48.80       52.90      9.70 o 
   8 -11   1        0.02        0.47     15.20 o 
   9 -11   1       64.94      108.08     10.43 o 
  -7 -10   1       20.13       17.97     18.99 o 
  -6 -10   1        2.87       10.23      5.62 o 
  -5 -10   1       13.45       25.04      9.34 o 
  -4 -10   1       29.48       41.05      5.41 o 
  -3 -10   1      120.59      125.65      5.51 o 
  -2 -10   1      415.17      406.65      6.85 o 
  -1 -10   1       16.32       18.77      1.81 o 
   0 -10   1      633.52      619.60     23.91 o 
   1 -10   1      974.04      761.47     72.69 o 
   2 -10   1     1263.90     1295.11     26.15 o 
   3 -10   1     1161.40     1160.55     18.45 o 
   4 -10   1       62.59       57.96      4.26 o 
   5 -10   1      348.93      317.73     18.80 o 
   6 -10   1       30.94      150.72     20.43 o 
   7 -10   1      100.63       99.22      8.20 o 
   8 -10   1       41.63       57.82     23.80 o 
   9 -10   1       55.56       96.23     12.17 o 
  -8  -9   1        0.23        3.32     22.78 o 
  -7  -9   1        5.11        3.58      9.74 o 
  -6  -9   1       75.30      115.06      8.47 o 
  -5  -9   1      241.64      232.69      5.76 o 
  -4  -9   1      171.65      155.36     10.50 o 
  -3  -9   1      479.61      485.14     13.15 o 
  -2  -9   1       90.89      108.44      3.17 o 
  -1  -9   1       24.79       76.91      4.07 o 
   0  -9   1      108.11       90.65      2.08 o 
   1  -9   1        3.27       -0.85      1.30 o 
   2  -9   1        4.92        4.46      3.98 o 
   3  -9   1      958.43      951.04     15.40 o 
   4  -9   1       31.09       26.76      3.66 o 
   5  -9   1       34.97       58.70      4.08 o 
   6  -9   1      902.23      886.74     71.01 o 
   7  -9   1       36.76       30.77      8.72 o 
   8  -9   1       72.53       81.44      6.45 o 
   9  -9   1        6.99       11.42      9.05 o 
  10  -9   1        0.03        4.99     11.37 o 
  -8  -8   1        4.89        9.36      7.56 o 
  -7  -8   1       19.24       29.74     13.07 o 
  -6  -8   1        3.63       21.41      4.69 o 
  -5  -8   1      163.68      175.19      6.95 o 
  -4  -8   1      305.59      306.66     12.08 o 
  -3  -8   1      181.44      170.53      4.19 o 
  -2  -8   1        1.80       71.77      5.70 o 
  -1  -8   1       53.48      151.57      5.92 o 
   0  -8   1       21.69       15.25      1.37 o 
   1  -8   1      296.87      268.12      6.76 o 
   2  -8   1     1430.36     1500.98     24.75 o 
   3  -8   1      266.74      260.18     11.99 o 
   4  -8   1      849.48      959.37     28.91 o 
   5  -8   1      225.42      211.47     18.91 o 
   6  -8   1        2.30       34.54     20.91 o 
   7  -8   1       17.20        5.23      8.68 o 
   8  -8   1       12.23        9.81      6.84 o 
   9  -8   1        0.35       -2.53      6.38 o 
  -8  -7   1        3.02       -7.89     12.22 o 
  -7  -7   1       16.90       31.29     14.10 o 
  -6  -7   1        4.36        2.37      6.82 o 
  -5  -7   1       74.01       70.62      8.63 o 
  -4  -7   1      306.70      334.90     12.39 o 
  -3  -7   1       31.89       33.83      5.38 o 
  -2  -7   1      568.90      904.42     14.17 o 
  -1  -7   1      142.97      140.12     11.85 o 
   0  -7   1      834.51      800.29     30.32 o 
   1  -7   1        0.59        3.96      2.19 o 
   2  -7   1        0.64       13.61      3.32 o 
   3  -7   1      250.04      224.66      6.53 o 
   4  -7   1       71.14       96.53      3.61 o 
   5  -7   1       46.02       34.46      3.89 o 
   6  -7   1     1240.19     1244.75     62.33 o 
   7  -7   1       54.40       58.78     10.43 o 
   8  -7   1      166.89      145.42     18.80 o 
   9  -7   1      147.91      157.47      8.22 o 
  10  -7   1        0.84      -11.06      8.46 o 
  -9  -6   1        0.00       31.75     32.09 o 
  -8  -6   1       11.62       21.48      4.58 o 
  -7  -6   1        1.46        4.67      4.28 o 
  -6  -6   1        0.02       22.73      6.38 o 
  -5  -6   1      128.52      104.45      6.03 o 
  -4  -6   1       16.94       28.96      4.78 o 
  -3  -6   1     3658.54     3761.49    348.91 o 
  -2  -6   1       30.04       30.46      3.25 o 
  -1  -6   1     2998.05     3042.02     61.72 o 
   0  -6   1       95.16       99.21      2.41 o 
   1  -6   1        2.28       11.09      1.30 o 
   2  -6   1      117.16      115.90      4.28 o 
   3  -6   1     1240.30     1338.94     16.34 o 
   4  -6   1       14.56      276.68     54.46 o 
   5  -6   1       42.56       33.50      3.78 o 
   6  -6   1     1944.69     1833.30     67.34 o 
   7  -6   1       83.56       73.07      5.19 o 
   8  -6   1       23.09       33.08      8.74 o 
   9  -6   1       10.26       24.79     11.93 o 
  10  -6   1        4.26       47.99     13.37 o 
  -9  -5   1        0.14       -0.51     10.75 o 
  -8  -5   1       20.81        4.82      4.68 o 
  -7  -5   1      209.96      187.51     12.67 o 
  -6  -5   1       27.43       47.84      7.06 o 
  -5  -5   1      264.29      207.58      6.17 o 
  -4  -5   1       57.28       73.97      6.81 o 
  -3  -5   1      771.58      803.75     90.97 o 
  -2  -5   1      289.19      292.65      7.73 o 
  -1  -5   1        4.04       -1.58      2.86 o 
   0  -5   1      101.13       89.69      2.73 o 
   1  -5   1      607.35      464.66      9.94 o 
   2  -5   1     5309.30     5346.20     56.54 o 
   3  -5   1       41.80       68.80      2.81 o 
   4  -5   1     5939.54     5875.71     96.32 o 
   5  -5   1        4.99        2.62      4.22 o 
   6  -5   1        4.48        4.28      5.12 o 
   7  -5   1       43.62       51.96      9.41 o 
   8  -5   1        1.02       -2.07      7.91 o 
   9  -5   1        6.80        8.61     28.59 o 
  -9  -4   1        5.60       21.46     12.62 o 
  -8  -4   1        1.21      -10.37      7.15 o 
  -7  -4   1       75.36       77.45     11.42 o 
  -6  -4   1     1109.30     1050.52     21.84 o 
  -5  -4   1        6.60        3.54      3.70 o 
  -4  -4   1       25.93       35.00      4.70 o 
  -3  -4   1      192.03      183.88      6.53 o 
  -2  -4   1      213.25      198.66      6.67 o 
  -1  -4   1     1025.72      898.91     12.38 o 
   0  -4   1     2795.13     2635.79     45.21 o 
   1  -4   1     5151.94     4643.71     66.87 o 
   2  -4   1      408.59      459.58      7.02 o 
   3  -4   1      656.68      694.91     18.92 o 
   4  -4   1      465.65      479.64     16.33 o 
   5  -4   1      107.26       99.11      5.86 o 
   6  -4   1        0.17        8.78      4.83 o 
   7  -4   1        1.18       17.08      5.44 o 
   8  -4   1       39.35       50.58     10.78 o 
   9  -4   1        0.59      -11.95      7.97 o 
  10  -4   1       40.99       65.59     14.30 o 
  -9  -3   1       67.93       77.62     26.67 o 
  -8  -3   1       85.18       71.94     10.13 o 
  -7  -3   1        7.62        8.02      7.05 o 
  -6  -3   1       31.29       34.41     13.88 o 
  -5  -3   1       87.47       63.46      3.95 o 
  -4  -3   1      194.17      243.98     12.56 o 
  -3  -3   1      114.53      158.10     10.48 o 
  -2  -3   1     1750.00     1594.09     21.56 o 
  -1  -3   1      965.63      784.13     17.03 o 
   0  -3   1       21.59       35.66      6.77 o 
   1  -3   1      306.84      369.74      4.99 o 
   2  -3   1     7486.48     6999.23    106.48 o 
   3  -3   1        3.27        0.39      3.23 o 
   4  -3   1      127.36      164.75      5.93 o 
   5  -3   1        9.73       14.30      5.51 o 
   6  -3   1      196.02      196.80      8.40 o 
   7  -3   1        0.11        6.88      6.04 o 
   8  -3   1      335.55      327.39     14.09 o 
   9  -3   1        4.46       -8.89      5.93 o 
  10  -3   1        1.61      -10.88     13.16 o 
  -9  -2   1        5.47        6.75      9.19 o 
  -8  -2   1      192.98      179.39     15.25 o 
  -7  -2   1       65.18       75.66      8.57 o 
  -6  -2   1        9.46       17.42      8.15 o 
  -5  -2   1      435.23      538.73     25.52 o 
  -4  -2   1       61.74       67.29      6.34 o 
  -3  -2   1      221.01      242.33      6.76 o 
  -2  -2   1     2559.83     2371.18     46.39 o 
  -1  -2   1      451.57      371.36      5.72 o 
   0  -2   1       68.39       42.11      7.71 o 
   1  -2   1     1885.82     1591.04     40.55 o 
   2  -2   1     1805.54     1691.06     46.37 o 
   3  -2   1      264.19      277.36      8.18 o 
   4  -2   1       80.33       63.89      4.45 o 
   5  -2   1      115.04      108.28      5.80 o 
   6  -2   1       82.96       77.03      5.87 o 
   7  -2   1       27.41       48.29      6.26 o 
   8  -2   1        5.61       15.62      7.26 o 
   9  -2   1        1.85       11.56      8.06 o 
  10  -2   1        0.83       -8.88     12.45 o 
 -10  -1   1       18.18       19.26     11.54 o 
  -9  -1   1       22.70       29.34     14.97 o 
  -8  -1   1       94.52       60.51      5.91 o 
  -7  -1   1      122.73      102.31      5.53 o 
  -6  -1   1       27.76       32.88      5.63 o 
  -5  -1   1       15.39       49.92      8.42 o 
  -4  -1   1      297.54      323.58     17.12 o 
  -3  -1   1      904.11      853.81     23.96 o 
  -2  -1   1     6773.20     6762.85    126.34 o 
  -1  -1   1     2133.59     1613.73    206.72 o 
   0  -1   1     2570.35       -0.49      0.33 o 
   1  -1   1     3543.40     2134.62    162.50 o 
   2  -1   1     1598.04     1707.37     26.10 o 
   3  -1   1      525.86      553.75      9.21 o 
   4  -1   1      590.89      621.76     20.19 o 
   5  -1   1       31.29       43.46      8.56 o 
   6  -1   1        1.01       22.47      6.21 o 
   7  -1   1        0.16        9.80      6.10 o 
   8  -1   1       29.91        7.41      7.35 o 
   9  -1   1        1.18       43.98     20.01 o 
  10  -1   1        0.47       -4.63     10.11 o 
  -9   0   1        0.42        1.38      9.62 o 
  -8   0   1       46.88       38.52      7.41 o 
  -7   0   1       47.02       63.15      6.05 o 
  -6   0   1       18.24       34.21      4.53 o 
  -5   0   1      119.53      109.30      8.56 o 
  -4   0   1     1650.00     1860.62     32.18 o 
  -3   0   1     5640.13     5952.52    117.95 o 
  -2   0   1    28714.84    24475.38    497.20 o 
  -1   0   1     4280.75      687.42    421.02 o 
   1   0   1      743.45      458.02     59.28 o 
   2   0   1     5091.38     4850.54     81.92 o 
   3   0   1       34.38       36.64      3.80 o 
   4   0   1      690.10      789.54     19.43 o 
   5   0   1      154.88      165.03      9.32 o 
   6   0   1      193.86      197.31     14.35 o 
   7   0   1      138.53      163.98      9.76 o 
   8   0   1      100.10       95.57      9.30 o 
   9   0   1        1.91       -2.94      7.42 o 
  10   0   1        0.14        2.98     12.10 o 
 -10   1   1        0.37       12.05      8.76 o 
  -9   1   1        0.01       -9.03      9.86 o 
  -8   1   1      156.62      134.21      6.87 o 
  -7   1   1      131.49       94.02      8.32 o 
  -6   1   1      703.05      706.86     31.49 o 
  -5   1   1      320.29      296.43     13.86 o 
  -4   1   1      305.73      350.73     14.57 o 
  -3   1   1     1073.86     1037.28     15.14 o 
  -2   1   1     8044.98     7713.19    440.51 o 
  -1   1   1      259.32       81.70     14.35 o 
   0   1   1        0.11        0.64      0.91 o 
   1   1   1      232.77      239.95      5.89 o 
   2   1   1      783.40      711.51     20.90 o 
   3   1   1      206.57      221.35     11.75 o 
   4   1   1       98.59      125.17      4.83 o 
   5   1   1      168.91      154.12      5.99 o 
   6   1   1       15.83       28.98      4.98 o 
   7   1   1       42.36       33.38     12.07 o 
   8   1   1      107.43       96.05      9.16 o 
   9   1   1        4.11       -1.99      7.66 o 
 -10   2   1        3.21       14.82     16.64 o 
  -9   2   1       40.30       45.46      6.80 o 
  -8   2   1       58.40       55.07      5.10 o 
  -7   2   1      121.24      108.13      5.06 o 
  -6   2   1        0.05        3.10      5.56 o 
  -5   2   1        0.14        1.23      4.87 o 
  -4   2   1      607.24      630.72     14.43 o 
  -3   2   1      549.21      563.02      9.18 o 
  -2   2   1    10876.76    11841.61    272.99 o 
  -1   2   1      768.61      719.55     11.51 o 
   0   2   1    13148.03     1898.52   1793.77 o 
   1   2   1      251.16      210.11     15.11 o 
   2   2   1      126.56      124.36      4.98 o 
   3   2   1      109.48      223.38     37.22 o 
   4   2   1       69.13      112.27      7.69 o 
   5   2   1       45.07       39.11      3.79 o 
   6   2   1       70.96       73.21      9.02 o 
   7   2   1       16.90       29.67      4.70 o 
   8   2   1       19.29       14.30     15.90 o 
   9   2   1        0.08      -14.18      9.45 o 
 -10   3   1        9.38        2.71      8.37 o 
  -9   3   1        5.02        2.55     10.66 o 
  -8   3   1      137.43      117.16     11.53 o 
  -7   3   1       54.36       56.38      5.03 o 
  -6   3   1      198.29      221.95      6.71 o 
  -5   3   1       55.09       65.92      7.69 o 
  -4   3   1       14.37       29.82      8.74 o 
  -3   3   1     2769.10     2579.41     66.61 o 
  -2   3   1     1306.78     1881.49     58.42 o 
  -1   3   1     2382.14     2212.94     23.43 o 
   0   3   1      243.04      197.07      6.10 o 
   1   3   1     1429.11     1330.53     15.11 o 
   2   3   1      409.41      374.89     44.87 o 
   3   3   1        6.83       58.15      5.42 o 
   4   3   1       16.11       23.89      2.89 o 
   5   3   1      170.70      164.79      8.86 o 
   6   3   1      358.21      376.16     13.98 o 
   7   3   1        5.19        6.75      5.85 o 
   8   3   1       19.59       53.93      7.25 o 
   9   3   1        1.11        0.63     11.04 o 
 -10   4   1        5.57       -8.63      8.52 o 
  -9   4   1        0.22      -13.07     12.17 o 
  -8   4   1       12.72       28.56      6.00 o 
  -7   4   1      259.45      240.22      8.88 o 
  -6   4   1      818.09      722.39     44.59 o 
  -5   4   1      790.95      767.96     29.57 o 
  -4   4   1      367.15      503.49     32.90 o 
  -3   4   1       56.87      138.86      7.57 o 
  -2   4   1       61.51       64.10      3.56 o 
  -1   4   1     1271.85     1294.42     15.91 o 
   0   4   1      512.85      455.67     15.84 o 
   1   4   1     5034.86     4729.21     58.52 o 
   2   4   1      147.79      433.91     67.29 o 
   3   4   1      321.45      323.13     11.89 o 
   4   4   1      113.92      106.10      4.30 o 
   5   4   1        6.19       11.99      3.41 o 
   6   4   1       51.82       34.80      6.45 o 
   7   4   1        0.59        0.04      6.81 o 
   8   4   1       83.84       72.72      9.09 o 
   9   4   1        2.47       -6.99      8.23 o 
 -10   5   1        5.32      -12.71      8.47 o 
  -9   5   1        0.09        3.33      7.12 o 
  -8   5   1      271.66      203.24     20.76 o 
  -7   5   1       18.51       -0.36      7.10 o 
  -6   5   1       52.98       54.86      3.89 o 
  -5   5   1        0.24        0.01      5.43 o 
  -4   5   1       92.86       91.88      5.40 o 
  -3   5   1      487.50      487.81     11.94 o 
  -2   5   1      801.50      707.03     11.08 o 
  -1   5   1       26.67       35.23      2.74 o 
   0   5   1     1008.99     1025.49     15.05 o 
   1   5   1     1191.37     1195.77     22.29 o 
   3   5   1      322.83      277.81     34.39 o 
   4   5   1        0.39        6.95      3.44 o 
   5   5   1        5.04       -0.26      4.21 o 
   6   5   1       21.38       18.00      8.93 o 
   7   5   1       41.21       28.51      4.82 o 
   8   5   1        0.90       -8.82      5.88 o 
   9   5   1        1.77      -12.95      8.63 o 
 -10   6   1        0.46       -9.43      6.28 o 
  -9   6   1        1.65       -0.77      5.87 o 
  -8   6   1        7.45        6.15      5.81 o 
  -7   6   1       24.90       33.19      6.26 o 
  -6   6   1        3.74        3.83      3.14 o 
  -5   6   1      578.71      548.27     24.90 o 
  -4   6   1      141.23      154.61      6.26 o 
  -3   6   1       94.10       87.27      2.89 o 
  -2   6   1      935.35      885.29     13.08 o 
  -1   6   1      351.87      349.56      5.72 o 
   0   6   1      110.50       89.51      2.54 o 
   1   6   1       37.76       37.33      1.95 o 
   2   6   1      490.59      566.75     26.31 o 
   3   6   1      174.65      164.70     14.40 o 
   4   6   1      104.72       89.83      8.02 o 
   5   6   1       26.58       15.15      4.87 o 
   6   6   1      202.80      219.60     19.85 o 
   7   6   1        7.05       14.70      4.95 o 
   8   6   1      103.48       89.41     33.69 o 
 -10   7   1        0.03       -5.89      8.28 o 
  -9   7   1        6.66        2.72      5.84 o 
  -8   7   1        5.55       -3.12      5.36 o 
  -7   7   1      120.25      117.66     14.81 o 
  -6   7   1      302.35      377.39     15.99 o 
  -5   7   1       62.34       66.93      7.91 o 
  -4   7   1      220.64      217.15     12.24 o 
  -3   7   1      222.31      239.16      4.99 o 
  -2   7   1      218.05      217.85      3.65 o 
  -1   7   1     1230.17     1157.89     16.01 o 
   0   7   1      555.88      559.64     11.19 o 
   1   7   1     1473.99     1374.70     24.23 o 
   2   7   1     1793.85     1943.65     24.63 o 
   3   7   1        1.26        0.56      2.78 o 
   4   7   1       50.03       39.63      3.09 o 
   5   7   1        5.66       19.21      7.33 o 
   6   7   1      146.40      156.40     27.60 o 
   7   7   1       54.35       26.80     17.02 o 
   8   7   1        0.42       12.35     17.83 o 
 -10   8   1        8.20       11.99      7.50 o 
  -9   8   1       19.72        7.62      6.85 o 
  -8   8   1        1.63       -6.59      4.84 o 
  -7   8   1       38.51       48.01      8.45 o 
  -6   8   1       30.01      149.51     15.06 o 
  -5   8   1      182.84      180.41     15.70 o 
  -4   8   1        0.01        5.26      2.55 o 
  -3   8   1     1296.60     1380.87     16.94 o 
  -2   8   1      522.51      510.52      6.43 o 
  -1   8   1     1271.00     1280.50     14.77 o 
   0   8   1     1054.73     2011.36     44.20 o 
   1   8   1      283.95      291.50      9.09 o 
   2   8   1      123.72      141.65      4.89 o 
   3   8   1        0.96        4.19      4.61 o 
   4   8   1        9.03        6.78      2.93 o 
   5   8   1       35.89       53.33      6.41 o 
   6   8   1      294.81      294.38     23.23 o 
   7   8   1       53.16       37.78      5.88 o 
   8   8   1       17.26        8.81     12.02 o 
 -10   9   1        2.18       16.95     10.65 o 
  -9   9   1       13.40       27.88     15.18 o 
  -8   9   1        0.14        3.99      5.08 o 
  -7   9   1       36.06       41.97      4.75 o 
  -6   9   1      580.05      602.20     61.50 o 
  -5   9   1      302.60      260.22     11.11 o 
  -4   9   1     1007.85      963.00     36.90 o 
  -3   9   1      237.87      234.25      5.44 o 
  -2   9   1     5093.09     5117.33     53.09 o 
  -1   9   1      314.14      382.88      9.08 o 
   0   9   1       75.19       83.20      2.18 o 
   1   9   1      156.09      152.58      9.02 o 
   2   9   1      292.37      298.62      7.01 o 
   3   9   1       85.85       78.91      4.36 o 
   4   9   1       21.24       13.40      3.07 o 
   5   9   1      107.30      105.65      7.23 o 
   6   9   1       62.05       84.83      6.47 o 
   7   9   1       32.46       34.36      6.96 o 
 -10  10   1        5.88       -6.12      8.42 o 
  -9  10   1       13.75       15.19     17.66 o 
  -8  10   1        0.24       -1.13      8.59 o 
  -7  10   1        0.20       -0.52      3.89 o 
  -6  10   1      954.63     1297.95     89.79 o 
  -5  10   1     1532.79     1582.23     80.62 o 
  -4  10   1      128.10      133.25      8.93 o 
  -3  10   1       63.94       61.85      3.05 o 
  -2  10   1      308.05      334.91     12.98 o 
  -1  10   1      124.46      102.07      3.08 o 
   0  10   1      113.27      105.32      3.86 o 
   1  10   1        0.85        3.86      1.71 o 
   2  10   1        2.09        3.58      4.03 o 
   3  10   1      321.99      330.04     14.39 o 
   4  10   1       92.83      113.34      6.25 o 
   5  10   1       31.47       47.40      3.86 o 
   6  10   1        9.31       11.71      5.48 o 
   7  10   1       17.68       -0.73     13.17 o 
  -9  11   1       33.06       56.62      6.83 o 
  -8  11   1       66.08       71.11     11.74 o 
  -7  11   1       11.85        9.31      4.13 o 
  -6  11   1     1163.21     1192.57     98.23 o 
  -5  11   1        0.13       16.02      4.81 o 
  -4  11   1       24.24       19.07      2.80 o 
  -3  11   1      360.72      411.48      9.65 o 
  -2  11   1        2.23        5.73      2.05 o 
  -1  11   1      114.50      134.61      4.53 o 
   0  11   1      382.42      381.22     15.18 o 
   1  11   1       38.49       35.14      3.44 o 
   2  11   1      130.11      119.80      3.84 o 
   3  11   1       27.31       40.43      6.34 o 
   4  11   1        2.40       29.00     15.29 o 
   5  11   1       80.87       73.94     10.21 o 
   6  11   1       27.50       30.99     10.75 o 
  -9  12   1        3.04       22.79     11.23 o 
  -8  12   1        1.84        6.53     11.71 o 
  -7  12   1        9.18       19.02     10.03 o 
  -6  12   1       26.69       66.79      5.31 o 
  -5  12   1        2.75        0.16      5.27 o 
  -4  12   1     1009.04     1004.39     27.84 o 
  -3  12   1      909.70      933.07     13.08 o 
  -2  12   1      159.06      186.32      8.40 o 
  -1  12   1       76.51       56.63      4.90 o 
   0  12   1       19.55       18.44      3.98 o 
   1  12   1        8.67        0.71      2.71 o 
   2  12   1        1.74       -0.67      2.22 o 
   3  12   1      116.71      113.87      9.13 o 
   4  12   1        8.57       17.56      4.51 o 
   5  12   1       14.63       21.66      9.01 o 
  -9  13   1        0.15      -12.96      8.64 o 
  -8  13   1        1.03        3.80     12.19 o 
  -7  13   1        3.59       -5.58     18.69 o 
  -6  13   1      273.56      320.25     17.26 o 
  -5  13   1       94.02      120.19      5.21 o 
  -4  13   1        6.41       24.61      5.23 o 
  -3  13   1       39.43       42.15      4.22 o 
  -2  13   1       18.72       23.70      2.51 o 
  -1  13   1        0.23       -2.58      2.62 o 
   0  13   1       38.08       26.12      1.94 o 
   1  13   1       19.28       14.64      2.17 o 
   2  13   1        1.17       -0.04      4.10 o 
   3  13   1      103.65       96.37      9.62 o 
   4  13   1        0.21        4.51     10.89 o 
   5  13   1       10.51       28.72      9.71 o 
  -8  14   1       10.10       10.94      6.82 o 
  -7  14   1        0.73       -3.54      7.56 o 
  -6  14   1        4.38        4.27      7.01 o 
  -5  14   1        6.03        1.40      5.20 o 
  -4  14   1       16.88       17.62      3.39 o 
  -3  14   1       10.19       20.10      2.49 o 
  -2  14   1        3.12        0.26      3.53 o 
  -1  14   1       33.96       45.96      3.76 o 
   0  14   1        4.36        3.44      1.78 o 
   1  14   1       12.17        9.53      2.14 o 
   2  14   1        6.36        4.01      3.74 o 
   3  14   1       26.87        3.19      3.76 o 
   4  14   1       10.45       26.25     24.77 o 
   5  14   1       18.64        9.89      9.42 o 
  -8  15   1        0.25       16.54     13.10 o 
  -7  15   1        0.79       -1.96     11.96 o 
  -6  15   1        1.51        7.94      5.56 o 
  -5  15   1       10.97       28.13      5.97 o 
  -4  15   1       31.14       47.59      5.96 o 
  -3  15   1       27.39       27.44      2.04 o 
  -2  15   1       84.44       96.08     10.52 o 
  -1  15   1       19.99       22.74      3.68 o 
   0  15   1       18.67       24.04      3.67 o 
   1  15   1        1.04       -2.34      3.72 o 
   2  15   1       46.69       37.23      5.64 o 
   3  15   1       31.71       33.11      8.65 o 
   4  15   1        2.56       14.73      8.31 o 
  -7  16   1       20.54       15.00      6.92 o 
  -6  16   1       31.24       44.99     12.75 o 
  -5  16   1       70.96       74.94      6.16 o 
  -4  16   1       25.36       34.44     11.05 o 
  -3  16   1        2.30        3.26      4.40 o 
  -2  16   1        0.80        1.64      4.20 o 
  -1  16   1        7.12       10.27      4.48 o 
   0  16   1       32.83       26.71      7.21 o 
   1  16   1       36.41       37.34      3.25 o 
   2  16   1        1.45        5.90      3.53 o 
   3  16   1       44.05       53.81     16.69 o 
  -7  17   1        0.07        2.89      8.01 o 
  -6  17   1        7.36       15.37      5.15 o 
  -5  17   1        0.26       -5.84      3.90 o 
  -4  17   1        2.20        7.95      4.63 o 
  -3  17   1       19.64       19.28      4.10 o 
  -2  17   1       99.44      116.76      6.10 o 
  -1  17   1      116.11      125.65     14.57 o 
   0  17   1      201.92      239.75     29.70 o 
   1  17   1       96.03      105.69     28.07 o 
   2  17   1        9.29       14.13      4.81 o 
  -6  18   1        2.70       13.34     16.19 o 
  -5  18   1        3.94        5.04      4.07 o 
  -4  18   1       89.75      125.91     16.91 o 
  -3  18   1       74.75      112.07     30.74 o 
  -2  18   1       58.70       80.23      8.52 o 
  -1  18   1        4.00        2.33     11.00 o 
   0  18   1       10.40        3.79     11.68 o 
   1  18   1       12.54       30.97      6.81 o 
  -4  19   1        4.71       20.82     17.19 o 
  -3  19   1        3.33        6.55     16.55 o 
  -2  19   1        6.82       28.28     12.88 o 
  -1  19   1        3.87       -4.19     12.13 o 
   0 -19   2       56.17       78.44     12.84 o 
   1 -19   2        2.58       -3.27      9.67 o 
   2 -19   2        1.71        5.17     23.39 o 
   3 -19   2       14.58       29.91      8.21 o 
   4 -19   2        4.77       11.86      8.45 o 
   0 -18   2        0.00        5.95      7.96 o 
   1 -18   2        2.82       23.22     10.19 o 
   2 -18   2        0.07       -4.81      7.49 o 
   3 -18   2        0.48       13.29      8.45 o 
   4 -18   2        6.80       47.66     13.87 o 
   5 -18   2        3.51       -1.46      6.76 o 
  -2 -17   2       16.82       19.62     11.55 o 
   0 -17   2      102.86       66.83      9.17 o 
   1 -17   2      239.06      255.85     12.71 o 
   2 -17   2        0.00       -4.93      5.12 o 
   3 -17   2       44.70       62.00      8.35 o 
   4 -17   2        0.03       25.46     15.24 o 
   5 -17   2        1.47       15.94     11.54 o 
   6 -17   2        3.35        8.93     11.03 o 
  -4 -16   2        7.98       11.55      5.90 o 
  -3 -16   2       62.68       65.94      6.23 o 
  -2 -16   2       15.93       41.90     11.27 o 
  -1 -16   2       17.23       -7.58     11.14 o 
   0 -16   2      147.43      191.70     34.65 o 
   1 -16   2       13.04       12.48      5.62 o 
   2 -16   2        0.62       10.95     14.28 o 
   3 -16   2        0.87       12.07      5.93 o 
   4 -16   2        4.65       25.06      7.48 o 
   5 -16   2       15.75       16.16      6.36 o 
   6 -16   2       60.50       60.57      5.51 o 
   7 -16   2       58.40       43.61      6.78 o 
  -4 -15   2       50.92       38.74      7.13 o 
  -3 -15   2        1.54        3.67      3.27 o 
  -2 -15   2       18.48       -2.94      3.79 o 
  -1 -15   2        0.98       -3.58      6.33 o 
   0 -15   2       16.00       18.47      5.61 o 
   1 -15   2        7.92       20.08     14.78 o 
   2 -15   2        2.51       16.56      5.27 o 
   3 -15   2        1.93       14.41     10.23 o 
   4 -15   2       13.23        1.26      1.58 o 
   5 -15   2       11.34        0.97      4.95 o 
   6 -15   2       13.41       -4.30      9.26 o 
   7 -15   2       10.58       23.39      6.39 o 
   8 -15   2        0.42       17.89      8.28 o 
  -5 -14   2        0.00       -3.85      7.53 o 
  -4 -14   2       12.35       24.05      4.49 o 
  -3 -14   2        2.82       15.88      6.67 o 
  -2 -14   2        6.06        0.81      3.09 o 
  -1 -14   2      475.66      503.70     35.48 o 
   0 -14   2      139.86      130.38     13.51 o 
   1 -14   2      152.48      233.78     29.54 o 
   2 -14   2      499.53      499.79     42.83 o 
   3 -14   2      131.26       98.76      7.72 o 
   4 -14   2        6.13        2.85      4.18 o 
   5 -14   2        1.22        0.49      2.63 o 
   6 -14   2       37.43       40.36     13.10 o 
   7 -14   2        9.09        8.45      5.47 o 
   8 -14   2        2.18        6.67     19.78 o 
  -6 -13   2        2.70       10.57      9.20 o 
  -5 -13   2        0.47      -11.91      7.94 o 
  -4 -13   2        2.99        5.91      4.80 o 
  -3 -13   2       10.31       10.73      4.90 o 
  -2 -13   2      165.81      156.33      7.11 o 
  -1 -13   2       48.65       61.82      8.88 o 
   0 -13   2      129.33      121.68     13.93 o 
   1 -13   2      102.87       89.07      9.90 o 
   2 -13   2      139.61      141.42      6.68 o 
   3 -13   2        2.30        2.80      3.23 o 
   4 -13   2       12.94       15.59      1.89 o 
   5 -13   2       58.62       43.25      4.32 o 
   6 -13   2        8.45        1.36      2.97 o 
   7 -13   2        8.26       -2.23      6.58 o 
   8 -13   2        0.15        3.84      9.37 o 
  -6 -12   2        1.30        2.35      7.13 o 
  -5 -12   2        0.00      -10.51      7.01 o 
  -4 -12   2       63.04       60.44      7.26 o 
  -3 -12   2        9.10        4.15      7.61 o 
  -2 -12   2      151.46      152.68      8.19 o 
  -1 -12   2      121.03      102.18      6.96 o 
   0 -12   2      235.67      262.99     17.75 o 
   1 -12   2       80.63       98.31      5.78 o 
   2 -12   2      456.80      353.41      9.04 o 
   3 -12   2       32.61       38.49      5.28 o 
   4 -12   2        3.21       -2.94      2.41 o 
   5 -12   2       96.69       90.44      7.12 o 
   6 -12   2       13.30       20.47      5.24 o 
   7 -12   2       16.38       22.54     11.98 o 
   8 -12   2        5.97       -2.93      5.25 o 
   9 -12   2        2.14       -3.71      7.53 o 
  -7 -11   2       15.20        0.33      7.52 o 
  -6 -11   2        0.01       -6.65      4.43 o 
  -5 -11   2        0.12       -0.72      5.12 o 
  -4 -11   2       56.34       61.62      3.88 o 
  -3 -11   2       41.46       43.60      5.80 o 
  -2 -11   2      207.56      187.80     15.02 o 
  -1 -11   2       31.02       44.49      2.44 o 
   0 -11   2      712.47      861.75     47.56 o 
   1 -11   2      967.56      928.87     54.20 o 
   2 -11   2      132.16      104.57      6.18 o 
   3 -11   2      157.14      163.99      7.36 o 
   4 -11   2       42.06       46.17      3.55 o 
   5 -11   2       30.74       54.21      7.85 o 
   6 -11   2       17.53       26.34      8.46 o 
   7 -11   2       15.23       31.27      5.58 o 
   8 -11   2       73.40       89.46     15.85 o 
   9 -11   2       25.56        7.93      9.35 o 
  -7 -10   2        2.32       20.52      6.36 o 
  -6 -10   2        0.13        0.27      7.57 o 
  -5 -10   2       24.88       18.23      6.81 o 
  -4 -10   2      268.60      251.00      8.13 o 
  -3 -10   2      226.67      206.71      6.46 o 
  -2 -10   2      119.42      113.10      6.52 o 
  -1 -10   2       67.48      126.67      5.47 o 
   0 -10   2        0.72        7.72      4.46 o 
   1 -10   2       58.42       62.28      4.70 o 
   2 -10   2      126.99      119.49      5.94 o 
   3 -10   2      176.62      170.51      6.22 o 
   4 -10   2       38.91      109.39     12.88 o 
   5 -10   2       43.43      161.20     12.16 o 
   6 -10   2     1061.90     1010.23     80.17 o 
   7 -10   2        1.64        7.00      6.08 o 
   8 -10   2      106.30      137.12     10.16 o 
   9 -10   2        4.32       15.75     10.75 o 
  -8  -9   2       10.47       -2.82     23.44 o 
  -7  -9   2       16.74        4.28      5.82 o 
  -6  -9   2       38.35       34.37      7.23 o 
  -5  -9   2       36.35       35.15      6.77 o 
  -4  -9   2       82.24       85.92     10.19 o 
  -3  -9   2        4.10        3.82      2.68 o 
  -2  -9   2     1299.55     1281.62     19.62 o 
  -1  -9   2      127.36      164.26      4.88 o 
   0  -9   2      262.18      267.97     12.66 o 
   1  -9   2      574.13      540.64     18.85 o 
   2  -9   2      554.85      636.46     12.85 o 
   3  -9   2      240.40      315.05     10.75 o 
   4  -9   2       13.33       19.93      3.91 o 
   5  -9   2      874.57      780.26     49.56 o 
   6  -9   2       25.05       20.93     16.97 o 
   7  -9   2       25.34        0.46      6.99 o 
   8  -9   2        6.51       11.52      4.76 o 
   9  -9   2        4.72       15.15      9.13 o 
  -8  -8   2        3.97        6.56      6.98 o 
  -7  -8   2        0.06        0.09      9.33 o 
  -6  -8   2       44.31       37.08      9.07 o 
  -5  -8   2      694.80      687.52     24.24 o 
  -4  -8   2      149.30      156.21      7.17 o 
  -3  -8   2       12.68       15.01      5.30 o 
  -2  -8   2     2255.28     2168.09     36.40 o 
  -1  -8   2      285.61      272.34     15.38 o 
   0  -8   2        0.97        5.43      5.62 o 
   1  -8   2      459.64      441.06      8.87 o 
   2  -8   2      442.29      402.76      5.46 o 
   3  -8   2      856.24      895.82     21.62 o 
   4  -8   2        5.02       23.30      2.74 o 
   5  -8   2        7.30       10.79      8.98 o 
   6  -8   2      616.04      571.76     52.51 o 
   7  -8   2       25.34       16.85      4.05 o 
   8  -8   2       71.88       85.19     14.12 o 
   9  -8   2        2.79       72.78     12.62 o 
  10  -8   2        5.92        6.45     17.92 o 
  -8  -7   2        4.87        0.88     12.45 o 
  -7  -7   2       18.43       24.63      4.66 o 
  -6  -7   2      222.38      202.74      9.27 o 
  -5  -7   2      118.36      118.98     10.38 o 
  -4  -7   2      813.39      743.34     34.39 o 
  -3  -7   2       12.20       85.28      7.72 o 
  -2  -7   2      286.22      377.13     17.90 o 
  -1  -7   2      211.09      205.24      4.76 o 
   0  -7   2      114.30      112.34      9.71 o 
   1  -7   2      327.47      289.10     13.60 o 
   2  -7   2        1.37        5.90      2.00 o 
   3  -7   2      610.06      710.49     12.96 o 
   4  -7   2      413.28      429.61     13.00 o 
   5  -7   2     1300.54     1243.94     53.52 o 
   6  -7   2      358.37      256.61     51.55 o 
   7  -7   2        0.58       -1.18      3.13 o 
   8  -7   2      177.80      184.16     27.18 o 
   9  -7   2        1.88        8.30      7.43 o 
  10  -7   2       15.33       39.79     12.94 o 
  -9  -6   2        0.50        0.97     18.62 o 
  -8  -6   2       49.94       32.53      9.60 o 
  -7  -6   2        4.09        4.25      5.09 o 
  -6  -6   2      101.33      103.58      7.53 o 
  -5  -6   2     1374.69     1354.41     48.14 o 
  -4  -6   2       11.42       26.47     12.57 o 
  -3  -6   2      446.79      450.92     13.35 o 
  -2  -6   2        5.55       78.68     23.07 o 
  -1  -6   2       38.83       42.37      3.32 o 
   0  -6   2       51.07       27.49      3.40 o 
   1  -6   2      263.01      194.51     11.37 o 
   3  -6   2     1251.22     1330.34     23.33 o 
   4  -6   2      747.39      792.64     19.21 o 
   5  -6   2       22.99       31.55      4.65 o 
   6  -6   2     1248.03     1166.31     57.90 o 
   7  -6   2       49.03       44.92      5.11 o 
   8  -6   2       14.42        8.65      4.64 o 
   9  -6   2        1.83       -1.03      7.98 o 
  10  -6   2        1.93       36.94     10.91 o 
  -9  -5   2        5.77       -1.31     11.82 o 
  -8  -5   2        0.45       -2.16      7.37 o 
  -7  -5   2        0.03       -6.16      8.50 o 
  -6  -5   2      506.90      471.67     10.30 o 
  -5  -5   2       15.31       14.67     11.51 o 
  -4  -5   2       40.13       56.04      4.32 o 
  -3  -5   2     1770.56     1670.43     45.75 o 
  -2  -5   2     1127.03     1048.74     15.68 o 
  -1  -5   2       34.16       32.36      2.38 o 
   0  -5   2       85.74      126.34     11.26 o 
   1  -5   2        4.01      104.88     20.46 o 
   2  -5   2       10.18        9.66      4.27 o 
   3  -5   2     1193.06     1273.02     20.90 o 
   4  -5   2      731.17      698.53     14.99 o 
   5  -5   2       66.63       67.22      5.38 o 
   6  -5   2      339.86      351.92     21.56 o 
   7  -5   2       17.09       17.51      7.76 o 
   8  -5   2       12.86       10.47      5.52 o 
   9  -5   2       32.35       19.43     17.87 o 
  10  -5   2        0.10        8.99     12.93 o 
  -9  -4   2        4.99       -4.75      5.95 o 
  -8  -4   2        4.23        0.05      7.58 o 
  -7  -4   2        0.39       11.45      5.69 o 
  -6  -4   2      256.92      252.46      9.82 o 
  -5  -4   2       53.26       78.92      7.22 o 
  -4  -4   2      221.28      488.11     10.28 o 
  -3  -4   2      128.02      145.37      5.21 o 
  -2  -4   2     7373.31     7406.45    121.73 o 
  -1  -4   2     1942.16     1707.69     23.24 o 
   0  -4   2        0.37        5.32      3.84 o 
   1  -4   2      926.01      801.21      9.21 o 
   2  -4   2     1549.62     1511.29     15.47 o 
   3  -4   2      132.67      165.61      5.41 o 
   4  -4   2      258.95      266.43      5.89 o 
   5  -4   2       92.89       63.62      6.55 o 
   6  -4   2      260.98      253.15      8.48 o 
   7  -4   2      217.70      226.72     11.99 o 
   8  -4   2        0.31        7.67     15.09 o 
   9  -4   2       35.44       52.65      8.95 o 
  10  -4   2        0.17       -5.25      6.59 o 
  -8  -3   2       27.92       26.66      6.58 o 
  -7  -3   2       34.55       42.58      5.78 o 
  -6  -3   2     1615.28     1552.13     30.19 o 
  -5  -3   2      712.31      704.66     17.74 o 
  -4  -3   2      215.08      232.47     23.96 o 
  -3  -3   2      248.32      230.87      8.11 o 
  -2  -3   2      122.03      130.14      4.73 o 
  -1  -3   2     1708.14     1525.99     20.74 o 
   0  -3   2       76.40       73.40      2.77 o 
   1  -3   2     5058.29     4841.37     69.28 o 
   2  -3   2     6216.72     5780.56     80.78 o 
   3  -3   2      209.96      194.88      6.87 o 
   4  -3   2     3897.62     3973.13     52.50 o 
   5  -3   2       31.59       35.21      4.22 o 
   6  -3   2       46.17       32.73      8.76 o 
   7  -3   2       49.43       62.57     10.51 o 
   8  -3   2        1.53       -4.55      7.64 o 
   9  -3   2        5.07       18.56      8.20 o 
  10  -3   2       13.44        3.81      8.76 o 
 -10  -2   2       48.51       43.59     13.76 o 
  -9  -2   2       71.23       98.12     19.35 o 
  -8  -2   2        0.00        1.78      5.62 o 
  -7  -2   2        1.69        6.37      5.46 o 
  -6  -2   2        0.45       -4.23      3.30 o 
  -5  -2   2      363.14      348.31     10.81 o 
  -4  -2   2      185.46      179.71      9.76 o 
  -3  -2   2      374.88      347.68      7.34 o 
  -2  -2   2    10766.79    10022.07    241.35 o 
  -1  -2   2       75.83      216.21     69.59 o 
   1  -2   2     4096.62     3777.02     82.69 o 
   2  -2   2     1868.37     1757.90     33.48 o 
   3  -2   2      570.71      502.06     12.05 o 
   4  -2   2      374.80      378.10      7.85 o 
   5  -2   2      191.89      201.73      8.82 o 
   6  -2   2        9.32       24.87     17.37 o 
   7  -2   2        0.04        4.66     10.49 o 
   8  -2   2      333.19      262.66     16.26 o 
   9  -2   2       19.65       19.28     20.99 o 
  10  -2   2       15.16       20.53      9.48 o 
 -10  -1   2        8.21        4.54      9.85 o 
  -9  -1   2        1.62        0.11     17.31 o 
  -8  -1   2       25.49        5.84      4.92 o 
  -7  -1   2      197.17      201.66      7.35 o 
  -6  -1   2       13.16       35.88      9.29 o 
  -5  -1   2       45.76       64.15      4.16 o 
  -4  -1   2        8.25       20.04      7.40 o 
  -3  -1   2      955.99      954.62     18.98 o 
  -2  -1   2    15344.40    14096.25    350.36 o 
  -1  -1   2     1614.19     1607.32     33.87 o 
   0  -1   2       10.60        3.60      2.26 o 
   1  -1   2      314.39      286.82      4.62 o 
   2  -1   2     1542.95     1524.05     21.70 o 
   3  -1   2     1106.80      992.85     21.30 o 
   4  -1   2     1255.89     1394.88     34.33 o 
   5  -1   2       75.38       67.99      9.56 o 
   6  -1   2       88.73      118.19      7.47 o 
   7  -1   2      117.19      103.04      6.76 o 
   8  -1   2        8.25       17.61      6.72 o 
   9  -1   2       15.33        4.10      8.02 o 
  10  -1   2        1.65        9.43     13.02 o 
 -10   0   2        8.26       -6.64     11.02 o 
  -9   0   2        0.05       -3.75     10.43 o 
  -8   0   2       77.99       65.32      5.16 o 
  -7   0   2      119.96      124.44     12.39 o 
  -6   0   2      114.39      119.90      5.32 o 
  -5   0   2      380.85      368.69     11.79 o 
  -4   0   2      752.86      755.80     12.37 o 
  -3   0   2      540.26      483.80      9.90 o 
  -2   0   2      856.64     1162.00     88.75 o 
  -1   0   2      350.80      281.46     17.89 o 
   0   0   2        2.15       -0.83      2.61 o 
   1   0   2     1940.96     1831.50     27.99 o 
   2   0   2     4445.29     4258.87     67.17 o 
   3   0   2      636.99      632.23     11.64 o 
   4   0   2      244.93      259.17      7.00 o 
   5   0   2       88.95      103.97      6.08 o 
   6   0   2       58.19       58.26     10.91 o 
   7   0   2        0.15       22.27     11.02 o 
   8   0   2       47.58       34.85      7.85 o 
   9   0   2        1.68      -11.69      8.28 o 
 -10   1   2        5.82       -9.18     11.71 o 
  -9   1   2       24.36       79.97     13.46 o 
  -8   1   2        0.60       21.36      8.74 o 
  -7   1   2        0.36       15.31      5.38 o 
  -6   1   2       24.15       40.23      6.35 o 
  -5   1   2      172.46      128.16      5.10 o 
  -4   1   2      488.84      548.81     15.43 o 
  -3   1   2      523.30      520.42     10.08 o 
  -2   1   2    14308.00    14244.33    179.62 o 
  -1   1   2        5.62       91.68     19.27 o 
   0   1   2     3485.13     1173.02    491.36 o 
   1   1   2     3196.03     2503.77    420.45 o 
   2   1   2     2236.81     2107.97     41.92 o 
   3   1   2      948.05     1002.56     25.82 o 
   4   1   2      111.42      160.35     11.12 o 
   5   1   2      103.25       91.22      7.22 o 
   6   1   2      130.95      127.39      5.39 o 
   7   1   2       31.68       36.88      5.75 o 
   8   1   2       27.57       46.80     45.83 o 
   9   1   2        1.03       10.36      8.00 o 
 -10   2   2       31.38       19.27      8.84 o 
  -9   2   2       15.96       -7.81      7.58 o 
  -8   2   2       61.51       71.86      6.06 o 
  -7   2   2        1.91        6.82      4.61 o 
  -6   2   2        3.22        8.91      5.49 o 
  -5   2   2       93.02       90.88      4.23 o 
  -4   2   2     1219.53     1347.44     29.18 o 
  -3   2   2      296.80      368.17     11.16 o 
  -2   2   2    11207.89    11435.98    329.61 o 
  -1   2   2      241.54      242.63      5.33 o 
   0   2   2        0.16       -1.52      1.82 o 
   1   2   2      107.71       87.54      6.64 o 
   2   2   2      237.89      245.36     14.84 o 
   3   2   2     1428.46     1335.99     26.22 o 
   4   2   2      186.31      277.06     28.12 o 
   5   2   2      256.07      262.13      7.23 o 
   6   2   2       85.49       80.46     10.03 o 
   7   2   2      187.65      186.64      7.29 o 
   8   2   2       60.02       53.07     12.25 o 
   9   2   2        0.18       -1.61      7.68 o 
 -10   3   2        0.14       27.25      9.68 o 
  -9   3   2        0.09        1.22      5.77 o 
  -8   3   2        4.66        1.65      7.12 o 
  -7   3   2        4.86       21.30      3.82 o 
  -6   3   2      157.92      165.63      7.34 o 
  -5   3   2      181.02      174.55      8.20 o 
  -4   3   2      553.63      764.85     34.52 o 
  -3   3   2      243.87      238.71      6.48 o 
  -2   3   2       55.88       91.09     14.66 o 
  -1   3   2     1150.84     1188.40     15.43 o 
   0   3   2      140.68      115.86     25.67 o 
   1   3   2     3304.80     3200.00    267.24 o 
   2   3   2      746.87     1404.42    210.61 o 
   3   3   2     1539.27     2050.62     58.33 o 
   4   3   2     2201.10     2309.59     36.16 o 
   5   3   2       10.50       17.14     10.79 o 
   6   3   2      129.70      101.81      7.09 o 
   7   3   2       44.10       57.92      6.84 o 
   8   3   2        3.05        4.42      9.24 o 
   9   3   2        0.28       15.72      6.14 o 
 -10   4   2       10.20       28.51     12.98 o 
  -9   4   2        1.76        1.49      5.47 o 
  -8   4   2      324.53      293.05     30.88 o 
  -7   4   2       27.14       14.39      6.05 o 
  -6   4   2       33.19       21.40      8.58 o 
  -5   4   2       21.76       24.17      6.20 o 
  -3   4   2       63.55       49.63      4.82 o 
  -2   4   2      110.39      123.16      6.68 o 
  -1   4   2    14047.99    12439.77    262.60 o 
   0   4   2    36205.29    24218.81    611.15 o 
   1   4   2      165.78      128.31      3.01 o 
   2   4   2     2355.06     2364.38    229.52 o 
   3   4   2      275.10      244.20     36.11 o 
   4   4   2        6.18        2.80      4.41 o 
   5   4   2        9.58        7.25      3.38 o 
   6   4   2      123.92      143.81      6.43 o 
   7   4   2       14.05       20.83     13.30 o 
   8   4   2        9.00       32.19      8.81 o 
   9   4   2       14.07       34.49      5.68 o 
 -10   5   2        4.80       14.61     13.50 o 
  -9   5   2       36.99        8.61     26.52 o 
  -8   5   2       15.82       19.85      8.21 o 
  -7   5   2        8.94        3.77      4.34 o 
  -6   5   2       37.25       50.37      5.16 o 
  -5   5   2      695.59      717.83     20.06 o 
  -4   5   2     2600.83     2494.82    105.31 o 
  -3   5   2      164.76      187.92      8.59 o 
  -2   5   2     1177.64     1044.91     13.67 o 
  -1   5   2     2985.89     2919.08     28.75 o 
   0   5   2      613.93      593.22     10.93 o 
   1   5   2      257.10      250.58     25.03 o 
   2   5   2      601.29      581.14     10.00 o 
   3   5   2      738.78      676.37     17.31 o 
   4   5   2        6.57       16.68      4.20 o 
   5   5   2       70.23       74.63     11.36 o 
   6   5   2      616.91      557.38     64.18 o 
   7   5   2       81.10       67.65     19.10 o 
   8   5   2       57.39       53.23      7.24 o 
   9   5   2        6.93        1.53      9.97 o 
 -10   6   2        0.89        8.87     11.80 o 
  -9   6   2        0.05       -3.08      5.92 o 
  -8   6   2       10.20       12.17     10.51 o 
  -7   6   2      361.60      353.73     35.15 o 
  -6   6   2      182.42      216.91      9.43 o 
  -5   6   2       55.12      134.06      8.20 o 
  -4   6   2       10.94       47.31     13.04 o 
  -3   6   2        4.26        2.39      3.15 o 
  -2   6   2      500.82      496.81      6.71 o 
  -1   6   2      673.07      675.68     10.82 o 
   0   6   2      319.67      326.01      5.68 o 
   1   6   2      887.82      915.30     78.49 o 
   2   6   2       18.25       40.34      8.43 o 
   3   6   2      313.18      301.06     10.33 o 
   4   6   2       71.51       63.80      6.71 o 
   5   6   2       57.23       50.36     11.09 o 
   6   6   2       37.38      102.77     17.23 o 
   7   6   2       31.61       29.93      4.97 o 
   8   6   2       30.96       36.84      5.42 o 
 -10   7   2       12.66       12.02      8.74 o 
  -9   7   2        4.40       12.39      8.60 o 
  -8   7   2        3.51       10.34      8.65 o 
  -7   7   2      121.43      118.79     12.13 o 
  -6   7   2       31.04       42.58      8.79 o 
  -5   7   2        0.52        5.60      4.27 o 
  -4   7   2        0.72        1.55      3.30 o 
  -3   7   2      122.83      112.86      5.56 o 
  -2   7   2      308.59      315.52      4.62 o 
  -1   7   2      800.68      803.98     15.26 o 
   1   7   2      147.89      174.41     19.29 o 
   2   7   2      334.53      300.86      5.64 o 
   3   7   2      276.11      252.31      8.99 o 
   4   7   2        3.92        7.75      5.28 o 
   5   7   2        1.53        3.39      5.36 o 
   6   7   2      302.56      216.35     48.07 o 
   7   7   2       36.52       39.70      8.74 o 
   8   7   2       15.11       19.47      5.09 o 
 -10   8   2        0.89       11.99     10.38 o 
  -9   8   2        9.14        1.06      9.37 o 
  -8   8   2        2.18       -2.32      5.34 o 
  -7   8   2      308.38      261.48     29.15 o 
  -6   8   2      158.11      141.22     11.10 o 
  -5   8   2      150.93      144.43     13.33 o 
  -4   8   2      164.21      188.33      9.67 o 
  -3   8   2      796.40      855.35     15.62 o 
  -2   8   2        5.84       -0.18      2.47 o 
  -1   8   2      592.22      649.09     21.66 o 
   0   8   2      276.29      314.78      8.18 o 
   1   8   2       28.21       19.43      3.65 o 
   2   8   2       19.12       21.63      4.71 o 
   3   8   2       37.70       43.24      3.91 o 
   4   8   2        5.81       21.83      8.87 o 
   5   8   2      114.46      180.26     19.55 o 
   6   8   2        8.41        4.17      7.57 o 
   7   8   2       11.54        2.82      9.54 o 
   8   8   2        0.42       11.84     11.52 o 
 -10   9   2        4.66       10.45      8.57 o 
  -9   9   2        0.02        3.75      9.21 o 
  -8   9   2       15.05       22.53      6.59 o 
  -7   9   2       28.66       53.23      8.09 o 
  -6   9   2     1207.88     1168.77    113.43 o 
  -5   9   2        0.16       -1.42      3.72 o 
  -4   9   2       23.21       23.53      3.80 o 
  -3   9   2      728.28      775.04      9.45 o 
  -2   9   2      217.49      230.61      4.09 o 
  -1   9   2      265.96      297.30      5.97 o 
   0   9   2       21.55       32.82      3.21 o 
   1   9   2      157.00      148.25     11.59 o 
   2   9   2       41.05       32.73      2.49 o 
   3   9   2        3.09        5.85      4.94 o 
   4   9   2      364.98      321.46     18.45 o 
   5   9   2       31.78       30.64      7.94 o 
   6   9   2       16.62       20.02     12.29 o 
   7   9   2        0.74        6.96     10.16 o 
 -10  10   2        7.16       -6.29     15.10 o 
  -9  10   2       13.69       25.38      8.33 o 
  -8  10   2       93.14      112.82      7.32 o 
  -7  10   2      155.74      157.13     21.69 o 
  -6  10   2      241.25      275.86     24.09 o 
  -5  10   2       37.91       37.34      7.48 o 
  -4  10   2        2.19        3.12      2.56 o 
  -3  10   2      104.40       85.48      4.62 o 
  -2  10   2       46.03      161.63      5.78 o 
  -1  10   2      412.58      425.12     11.17 o 
   0  10   2      122.63      102.81      5.19 o 
   1  10   2        0.24       -0.87      2.08 o 
   2  10   2      476.70      468.76      9.32 o 
   3  10   2       47.03       63.06      3.88 o 
   4  10   2       37.60       38.81      6.39 o 
   5  10   2      175.48      161.46      8.89 o 
   6  10   2       19.34       23.52     11.87 o 
   7  10   2       15.31       -5.08     12.76 o 
  -9  11   2        0.02       -8.95     10.13 o 
  -8  11   2       11.30       20.87      4.72 o 
  -7  11   2        4.73       -0.65      6.78 o 
  -6  11   2       73.81       72.48     10.60 o 
  -5  11   2      688.28      672.19     49.34 o 
  -4  11   2       76.91       95.25      3.52 o 
  -3  11   2        1.85        5.37      2.74 o 
  -2  11   2      259.54      283.38      4.93 o 
  -1  11   2       93.40       99.92      3.98 o 
   0  11   2       49.26       62.90      3.54 o 
   1  11   2      256.65      243.35     21.05 o 
   2  11   2       76.84       74.69      3.97 o 
   3  11   2        0.03        1.44      3.44 o 
   4  11   2      118.13      118.40      8.87 o 
   5  11   2      112.59       92.68     13.26 o 
   6  11   2       12.63      -10.06      6.71 o 
  -9  12   2        2.20       11.78      6.43 o 
  -8  12   2        0.44       12.03      5.07 o 
  -7  12   2       60.74       61.19      7.40 o 
  -6  12   2     1381.52     1360.36     98.92 o 
  -5  12   2      384.18      384.71     27.04 o 
  -4  12   2       12.62       12.38      3.51 o 
  -3  12   2      508.01      536.20     11.30 o 
  -2  12   2       55.49       63.42      2.53 o 
  -1  12   2        8.12        7.37      3.44 o 
   0  12   2       67.47       81.37      6.22 o 
   1  12   2      433.15      400.59     14.26 o 
   2  12   2       49.40       43.68      6.81 o 
   3  12   2       83.41       93.66      7.47 o 
   4  12   2       40.64       48.07      5.25 o 
   5  12   2       58.93       51.85      7.80 o 
   6  12   2        4.08       13.18     10.23 o 
  -9  13   2        9.19        9.69      9.61 o 
  -8  13   2       15.61       26.66      9.88 o 
  -7  13   2       46.29       33.99     13.17 o 
  -6  13   2       94.46       78.38      4.71 o 
  -5  13   2       29.29       23.26     10.01 o 
  -4  13   2       34.82       35.00      6.37 o 
  -3  13   2       29.46       32.73      2.68 o 
  -2  13   2       11.39       10.93      4.05 o 
  -1  13   2       26.39       34.33      5.17 o 
   0  13   2        9.72       11.40      2.02 o 
   1  13   2       36.22       29.33      3.51 o 
   2  13   2       10.64       51.64      5.28 o 
   3  13   2        0.28        6.04      4.36 o 
   4  13   2       33.55       25.27      7.61 o 
   5  13   2        4.14       17.20      8.72 o 
  -8  14   2        1.92       13.40     10.30 o 
  -7  14   2        0.41        3.11      7.98 o 
  -6  14   2        5.14       16.95      9.29 o 
  -5  14   2      135.76      156.35      5.79 o 
  -4  14   2        8.34       16.77      3.71 o 
  -3  14   2       18.35       14.65      6.17 o 
  -2  14   2       37.24       26.34      2.13 o 
  -1  14   2        0.28       -2.78      2.43 o 
   0  14   2       19.29       14.89      3.76 o 
   1  14   2        8.34       14.22      3.52 o 
   2  14   2        5.16        8.26      3.99 o 
   3  14   2       17.61       28.14      7.41 o 
   4  14   2        9.18        9.98      8.03 o 
   5  14   2        0.98       23.67      9.80 o 
  -8  15   2        0.19       -0.66      7.79 o 
  -7  15   2        3.66        5.63      5.50 o 
  -6  15   2        1.73       -6.24      4.16 o 
  -5  15   2        7.44        9.99      5.73 o 
  -4  15   2        0.04       -3.49      5.26 o 
  -3  15   2        8.63        4.03      4.69 o 
  -2  15   2        2.08        9.13      2.08 o 
  -1  15   2        1.27        7.32      3.62 o 
   0  15   2        0.13        4.29      2.45 o 
   1  15   2       16.66       29.11      4.10 o 
   2  15   2       33.71       25.80      5.45 o 
   3  15   2       23.00       36.48      8.05 o 
   4  15   2        0.41       11.47      8.91 o 
  -7  16   2        2.90      -12.67      8.45 o 
  -6  16   2       11.46       12.38     10.83 o 
  -5  16   2       20.43       28.97     15.03 o 
  -4  16   2       11.43       12.94      5.63 o 
  -3  16   2       23.07       30.07      3.94 o 
  -2  16   2       14.93       14.96      5.43 o 
  -1  16   2       22.19       24.81      8.66 o 
   0  16   2      103.56       93.03     13.15 o 
   1  16   2       16.45       30.74      7.65 o 
   2  16   2        0.20        7.81      4.09 o 
   3  16   2        0.01        0.22      6.53 o 
  -7  17   2        4.40       21.79     25.93 o 
  -6  17   2        8.42       -8.24      5.49 o 
  -5  17   2       22.47        4.82      7.85 o 
  -4  17   2        2.11        2.74      3.81 o 
  -3  17   2        2.44        3.63      3.87 o 
  -2  17   2        0.49       -0.95      5.74 o 
  -1  17   2        0.30        3.47      3.07 o 
   0  17   2        0.28        0.36     14.35 o 
   1  17   2       23.54       13.02      6.68 o 
   2  17   2        0.26       -7.84      5.62 o 
  -6  18   2       21.98       27.60     17.72 o 
  -5  18   2        0.08      -16.42     11.28 o 
  -4  18   2       18.19       12.27     11.08 o 
  -3  18   2       11.63        6.89      5.28 o 
  -2  18   2       50.12       46.98      7.06 o 
  -1  18   2        0.87       -4.16      8.39 o 
   0  18   2       62.69       70.07     12.14 o 
   1  18   2       25.81       40.08      5.70 o 
  -4  19   2        4.71      -18.59     12.67 o 
  -3  19   2        5.52       -9.45     12.23 o 
  -2  19   2        4.82       12.31      7.54 o 
  -1  19   2      205.41      272.63     79.83 o 
   1 -19   3        4.31       18.32     22.00 o 
   2 -19   3        0.23      -12.01     11.21 o 
   3 -19   3        8.46       12.57     11.68 o 
   4 -19   3       75.57       64.76     10.22 o 
  -1 -18   3        3.88       15.46     11.35 o 
   0 -18   3       29.92       45.77     15.74 o 
   1 -18   3        5.58      -16.67     11.11 o 
   2 -18   3        0.54       -4.95      9.74 o 
   3 -18   3        0.05       -8.82     10.31 o 
   4 -18   3        0.02        8.68      7.36 o 
  -3 -17   3       11.99       -8.85     12.02 o 
  -2 -17   3        3.79        5.06     10.84 o 
   0 -17   3        3.81       -2.59      7.51 o 
   1 -17   3        5.39       45.19     11.82 o 
   2 -17   3       22.30       53.79      8.37 o 
   3 -17   3        0.03       13.04     11.12 o 
   4 -17   3       81.73       63.56     26.21 o 
   5 -17   3        1.81       15.98     10.99 o 
   6 -17   3        0.35       12.13     20.95 o 
  -4 -16   3        0.45        9.47      5.11 o 
  -3 -16   3        3.05        7.92      3.82 o 
  -2 -16   3       13.26       31.41      8.70 o 
   0 -16   3        4.60       37.66      8.17 o 
   1 -16   3        1.15       -6.76      5.93 o 
   2 -16   3      110.87      136.66     12.47 o 
   3 -16   3       72.97       58.97     10.92 o 
   4 -16   3      318.17      288.16     37.05 o 
   5 -16   3       30.83       30.45      8.16 o 
   6 -16   3        6.05       -7.45      5.60 o 
   7 -16   3        0.47       -4.21      6.00 o 
  -4 -15   3        3.48        3.71      5.50 o 
  -1 -15   3        0.95       22.75     10.35 o 
   0 -15   3      802.33      794.94     77.16 o 
   1 -15   3      832.05      844.39     87.83 o 
   2 -15   3        0.72        6.76      5.58 o 
   3 -15   3      124.47       79.97     11.96 o 
   4 -15   3        6.76      -10.91      7.27 o 
   5 -15   3        0.17       14.65      4.85 o 
   6 -15   3       17.33       24.10      8.33 o 
   7 -15   3        3.86       -2.13      5.97 o 
  -5 -14   3        6.94        8.13      6.12 o 
  -4 -14   3       43.45       20.42     12.70 o 
  -3 -14   3       14.35       20.24      9.57 o 
  -2 -14   3       22.19        8.89      4.12 o 
  -1 -14   3       10.17       50.26      8.42 o 
   0 -14   3       27.06       19.60      7.45 o 
   1 -14   3       11.55       13.04      7.89 o 
   2 -14   3      262.88      288.45     21.42 o 
   3 -14   3       26.16       10.97     19.91 o 
   4 -14   3      135.53       98.38     11.10 o 
   5 -14   3      142.06      141.72     12.23 o 
   6 -14   3       12.78       16.57      4.35 o 
   7 -14   3       11.16       13.61     11.65 o 
   8 -14   3       24.01        7.77     13.43 o 
  -6 -13   3        4.15      -20.64     13.76 o 
  -5 -13   3       13.84       13.13     11.35 o 
  -4 -13   3       21.38       24.18      5.38 o 
  -3 -13   3        0.03        0.61      1.98 o 
  -2 -13   3      107.95      107.89      5.77 o 
  -1 -13   3       20.69        7.57      5.40 o 
   0 -13   3      266.36      285.29     27.00 o 
   1 -13   3      598.54      590.22     56.08 o 
   2 -13   3      118.99      131.79     13.85 o 
   3 -13   3       24.34       -3.55      7.11 o 
   4 -13   3        3.61        0.52      4.15 o 
   5 -13   3        4.96        4.69      2.25 o 
   6 -13   3       32.58       38.71      7.27 o 
   7 -13   3        3.12        9.55      4.33 o 
   8 -13   3       16.87       38.97     32.02 o 
  -6 -12   3       15.33       39.54      9.33 o 
  -5 -12   3        5.87       12.07     16.54 o 
  -4 -12   3       12.23       28.83      9.44 o 
  -3 -12   3       21.71       15.88      2.52 o 
  -2 -12   3       30.45       20.96      2.63 o 
  -1 -12   3      654.79      674.76    107.83 o 
   0 -12   3      173.99      255.52     14.36 o 
   1 -12   3      526.00      471.06     31.54 o 
   2 -12   3      152.48      132.58      5.83 o 
   3 -12   3       10.11        5.08      2.10 o 
   4 -12   3        2.55        2.38      1.76 o 
   5 -12   3        7.45        8.38      3.10 o 
   6 -12   3       10.14       12.25      4.59 o 
   7 -12   3       45.46       48.98      9.07 o 
   8 -12   3        8.12        7.11      6.17 o 
   9 -12   3       39.59       40.31     26.72 o 
  -7 -11   3        2.33        0.28      6.76 o 
  -6 -11   3        5.26       -1.76      6.47 o 
  -5 -11   3        0.08        5.15     10.99 o 
  -4 -11   3        0.33        1.93      5.42 o 
  -3 -11   3       82.57       49.45      4.58 o 
  -2 -11   3       68.93       79.52      3.66 o 
  -1 -11   3       11.67       68.04      5.43 o 
   0 -11   3       14.05       19.61      3.84 o 
   1 -11   3       36.49       39.49      8.50 o 
   2 -11   3       33.00       40.33      6.85 o 
   3 -11   3       35.68       40.94      3.65 o 
   4 -11   3       18.03       19.69      5.89 o 
   5 -11   3        8.73       22.44      5.39 o 
   6 -11   3      342.46      327.06     34.17 o 
   7 -11   3       31.01       31.27      3.43 o 
   8 -11   3       45.83       67.96      8.93 o 
   9 -11   3       23.35       46.63      7.38 o 
  -7 -10   3        3.13       18.50      8.91 o 
  -6 -10   3       12.44       18.22      5.26 o 
  -5 -10   3        2.20       11.56     11.01 o 
  -4 -10   3       38.82       39.16      5.52 o 
  -3 -10   3       34.70       35.44      4.84 o 
  -2 -10   3      311.36      300.16      8.67 o 
  -1 -10   3        7.66       68.08      5.33 o 
   0 -10   3       10.72        6.54      4.25 o 
   1 -10   3       20.92       25.74     11.79 o 
   2 -10   3       74.31       98.87     10.56 o 
   3 -10   3      178.86      183.47      7.76 o 
   4 -10   3      263.45      265.23      8.52 o 
   5 -10   3       20.84       35.97      6.72 o 
   6 -10   3       12.44       24.77      6.26 o 
   7 -10   3       13.68       11.18      4.99 o 
   8 -10   3        1.73        7.91      7.39 o 
   9 -10   3        2.15       -6.54     10.39 o 
  -8  -9   3        2.22       -8.58     11.05 o 
  -6  -9   3        0.80        2.99      7.29 o 
  -5  -9   3       22.77       17.91      6.50 o 
  -4  -9   3        4.13        8.96      3.13 o 
  -3  -9   3        0.26        3.77      4.35 o 
  -2  -9   3      162.91      241.34      8.98 o 
  -1  -9   3      137.21      127.33     12.84 o 
   0  -9   3      913.63      895.02     26.91 o 
   1  -9   3      386.17      369.41     12.19 o 
   2  -9   3       23.81       23.53      3.80 o 
   3  -9   3      232.87      245.52      7.26 o 
   4  -9   3       75.91       71.13      6.72 o 
   5  -9   3       52.44       52.66      5.88 o 
   6  -9   3      656.46      611.94     45.21 o 
   7  -9   3        0.03        0.52      3.29 o 
   8  -9   3       41.96       38.51     11.59 o 
   9  -9   3      136.74      189.66     10.25 o 
  -8  -8   3        5.54       -0.86      6.22 o 
  -7  -8   3       11.36        6.85      9.66 o 
  -6  -8   3       22.64       38.50      6.01 o 
  -5  -8   3      130.99      133.41      7.11 o 
  -4  -8   3       17.45       60.20     15.71 o 
  -3  -8   3      830.92      927.02     15.89 o 
  -2  -8   3      155.07      584.56     30.50 o 
  -1  -8   3      194.54      172.80      9.83 o 
   0  -8   3      122.82       95.31      4.63 o 
   1  -8   3      860.53      788.56     24.39 o 
   2  -8   3       36.99      174.28     29.49 o 
   3  -8   3      109.02      166.13      4.64 o 
   4  -8   3      469.60      462.62     19.63 o 
   5  -8   3     1456.13     1401.23     64.54 o 
   6  -8   3     1624.13     1535.70    130.20 o 
   7  -8   3        5.83        3.83      3.48 o 
   8  -8   3       50.34       64.27     12.87 o 
   9  -8   3       32.49       46.27     13.57 o 
  -8  -7   3       16.99       47.12      9.69 o 
  -7  -7   3       35.52       14.91      9.11 o 
  -6  -7   3      102.05       77.71      9.62 o 
  -5  -7   3      138.75      116.69      7.52 o 
  -4  -7   3      512.62      553.68     11.09 o 
  -3  -7   3      607.37      595.21     14.08 o 
  -2  -7   3      649.13      698.86     10.10 o 
  -1  -7   3      693.35      688.07     14.86 o 
   0  -7   3        4.52        8.27      2.84 o 
   1  -7   3      714.77      712.66     12.46 o 
   2  -7   3    10317.64    10360.01    101.66 o 
   3  -7   3      427.79      456.91     14.47 o 
   4  -7   3      172.07      166.32      7.70 o 
   5  -7   3      318.49      292.61     19.84 o 
   6  -7   3      638.68      666.92     42.80 o 
   7  -7   3       32.00       31.90      4.63 o 
   8  -7   3       12.10       19.76      5.26 o 
   9  -7   3       28.94       42.48      6.80 o 
  10  -7   3        3.84       27.66     12.31 o 
  -9  -6   3       31.07       82.85     57.86 o 
  -8  -6   3       18.62       36.42     10.35 o 
  -7  -6   3       13.25       29.12      7.37 o 
  -6  -6   3      706.13      622.08     16.50 o 
  -5  -6   3       32.62       73.70      9.89 o 
  -4  -6   3       28.45       33.70      3.28 o 
  -3  -6   3      424.15      472.34     16.96 o 
  -2  -6   3      446.00      522.55     13.00 o 
  -1  -6   3       31.22       37.77      1.74 o 
   0  -6   3       16.72       21.75      3.25 o 
   1  -6   3      321.77      323.32     11.35 o 
   2  -6   3     6393.74     6695.77     96.12 o 
   3  -6   3     1038.35     1084.06     18.20 o 
   4  -6   3       20.91       19.54      5.91 o 
   5  -6   3       27.53       38.14      3.28 o 
   6  -6   3       18.11      154.51     97.84 o 
   7  -6   3       53.92       49.76      4.22 o 
   8  -6   3       50.15       64.30     10.64 o 
   9  -6   3      155.25      172.04     26.26 o 
  10  -6   3        0.30        0.75     11.89 o 
  -9  -5   3       17.07       50.69     42.56 o 
  -8  -5   3        6.20       -4.18      5.76 o 
  -7  -5   3       13.71       18.51      8.55 o 
  -6  -5   3      191.33      192.05      7.38 o 
  -5  -5   3        1.45       11.05      6.00 o 
  -4  -5   3        2.14       41.27      3.37 o 
  -3  -5   3        0.07        0.05      3.14 o 
  -2  -5   3     2524.31     2800.06     33.46 o 
  -1  -5   3     1327.57     1149.68     14.29 o 
   0  -5   3       86.10       81.69      4.48 o 
   1  -5   3     1366.49     1247.56     12.76 o 
   2  -5   3      420.99      444.60     17.64 o 
   3  -5   3       16.26       12.67      2.05 o 
   4  -5   3      449.55      419.34     13.99 o 
   5  -5   3       69.91       66.30      6.33 o 
   6  -5   3      618.33      634.34     60.53 o 
   7  -5   3      136.87      135.81      9.74 o 
   8  -5   3        1.71        2.53      5.18 o 
   9  -5   3       33.80      103.30     15.18 o 
  10  -5   3        1.68       -0.42     28.22 o 
  -8  -4   3       14.00       11.69      6.20 o 
  -7  -4   3        1.85        5.81      8.65 o 
  -6  -4   3     1406.43     1389.64     45.39 o 
  -5  -4   3      257.99      562.70     10.77 o 
  -4  -4   3      816.35      787.29     12.82 o 
  -3  -4   3     1493.47     1551.19     31.33 o 
  -2  -4   3       98.93      105.19      3.83 o 
  -1  -4   3       51.52       49.83      1.88 o 
   0  -4   3       10.80       13.99      3.69 o 
   1  -4   3       96.21      127.92      4.30 o 
   2  -4   3     2425.08     2425.75     35.92 o 
   3  -4   3       98.48       75.91      3.07 o 
   4  -4   3      530.06      581.41     16.04 o 
   5  -4   3       78.50       67.92      6.21 o 
   6  -4   3      130.26      148.53     14.31 o 
   7  -4   3       39.16       45.20      8.10 o 
   8  -4   3        6.13        0.85      8.47 o 
   9  -4   3        4.09       71.72     34.33 o 
  10  -4   3       25.58        8.29     10.42 o 
  -9  -3   3       55.34       67.72     32.82 o 
  -8  -3   3       37.43       37.84     12.74 o 
  -7  -3   3       14.71        7.19      4.52 o 
  -6  -3   3      245.11      364.05      9.26 o 
  -5  -3   3      158.39      180.56      5.98 o 
  -4  -3   3      194.14      225.68      7.46 o 
  -3  -3   3      791.35      818.38     15.37 o 
  -2  -3   3     1573.04     1593.02     19.38 o 
  -1  -3   3       40.39       75.42     22.44 o 
   0  -3   3     1995.44     2426.79     30.51 o 
   1  -3   3      947.16      811.39     34.02 o 
   2  -3   3      827.60      726.28     10.20 o 
   3  -3   3       67.62       44.18      2.94 o 
   4  -3   3      240.40      267.81      8.16 o 
   5  -3   3       23.30       57.51      5.30 o 
   6  -3   3       44.28       34.80      6.66 o 
   7  -3   3       70.13       86.96      6.26 o 
   8  -3   3       75.46       66.25      7.61 o 
   9  -3   3       19.22       19.40     14.72 o 
  10  -3   3        4.95        5.16     12.86 o 
 -10  -2   3       14.59      -13.16      9.80 o 
  -9  -2   3        2.99        6.06     13.36 o 
  -8  -2   3        1.23        3.98      5.91 o 
  -7  -2   3        0.98       15.10      4.54 o 
  -6  -2   3       50.72       66.64      7.74 o 
  -5  -2   3       41.56       45.67      6.56 o 
  -4  -2   3     2572.48     2529.54     37.43 o 
  -3  -2   3     1651.96     1471.15     23.21 o 
  -2  -2   3    10180.14    10088.73    182.05 o 
  -1  -2   3     3888.60     4373.72     52.24 o 
   0  -2   3        0.03        8.11      1.66 o 
   1  -2   3      221.22      246.08      3.00 o 
   2  -2   3       32.64       54.83      6.95 o 
   3  -2   3       28.77       43.61      2.77 o 
   4  -2   3       34.37       52.46      6.79 o 
   5  -2   3      356.18      443.77      9.26 o 
   6  -2   3      250.01      271.71      9.64 o 
   7  -2   3       33.89       22.54      7.46 o 
   8  -2   3        4.50       -1.46      7.04 o 
   9  -2   3        0.00        1.55      5.91 o 
  10  -2   3        0.01       18.52      9.72 o 
 -10  -1   3        4.50        1.09     12.02 o 
  -9  -1   3       15.28       11.28      9.54 o 
  -8  -1   3        9.43        9.06     14.64 o 
  -7  -1   3      136.76      164.09      6.72 o 
  -6  -1   3       41.75       60.81      7.77 o 
  -5  -1   3        4.04       -4.29      2.86 o 
  -4  -1   3      861.66      934.26     14.65 o 
  -3  -1   3       61.16       53.90      4.35 o 
  -2  -1   3      637.17     1252.69    226.40 o 
  -1  -1   3     1051.51      982.68     11.89 o 
   0  -1   3       51.33       46.70     18.39 o 
   1  -1   3      474.70      312.44     72.96 o 
   2  -1   3     2776.41     2821.35     56.85 o 
   3  -1   3      367.78      327.67     10.95 o 
   5  -1   3       11.06       20.42      4.08 o 
   6  -1   3      257.94      284.42      7.77 o 
   7  -1   3       29.32       54.90      7.17 o 
   8  -1   3       33.72       45.49     11.41 o 
   9  -1   3        0.55      -12.27      8.18 o 
 -10   0   3        0.43       28.01      9.17 o 
  -9   0   3        8.70        4.15      8.76 o 
  -8   0   3        1.20       14.19      5.49 o 
  -7   0   3        7.35       15.57     10.67 o 
  -6   0   3      140.32      129.35      5.20 o 
  -5   0   3      196.31      179.41      5.62 o 
  -4   0   3       11.31       16.98     10.79 o 
  -3   0   3      577.37      616.25      9.96 o 
  -2   0   3     7605.13     9078.07    115.02 o 
  -1   0   3      582.49      745.93     95.74 o 
   0   0   3      225.38      244.06     27.42 o 
   1   0   3     1260.80     1156.47     25.41 o 
   2   0   3       67.21       62.30      3.34 o 
   3   0   3     1324.03     1274.40     33.93 o 
   4   0   3       88.19       97.77      9.81 o 
   5   0   3       27.69       39.22      4.62 o 
   6   0   3      108.49      113.27      9.62 o 
   7   0   3      138.22      128.75      7.43 o 
   8   0   3        0.69        1.66      5.44 o 
   9   0   3       18.81       20.24     10.50 o 
 -10   1   3        6.10       24.56     11.35 o 
  -9   1   3       22.94       24.39      8.19 o 
  -8   1   3       94.88       95.56     11.71 o 
  -7   1   3       44.52       56.25      8.39 o 
  -6   1   3      121.28      123.55      9.46 o 
  -5   1   3       69.99       57.40      3.73 o 
  -4   1   3     1674.38     1636.66     40.66 o 
  -3   1   3       28.52      370.71     44.22 o 
  -2   1   3     5349.06     5440.22     69.63 o 
  -1   1   3     1449.20     1339.49     18.60 o 
   0   1   3      105.98      126.07     22.37 o 
   1   1   3        4.95        4.20      4.49 o 
   2   1   3      965.96      858.97     12.73 o 
   4   1   3      863.30      971.04     26.02 o 
   5   1   3      616.01      626.76     11.67 o 
   6   1   3      321.87      342.08     11.64 o 
   7   1   3      125.90       87.52      6.04 o 
   8   1   3      168.06      135.26     46.34 o 
   9   1   3        2.71       33.77     12.40 o 
 -10   2   3        0.36      -11.66      8.42 o 
  -9   2   3        0.22       -8.98      6.84 o 
  -8   2   3      192.77      174.24     15.53 o 
  -7   2   3       36.65       42.71      7.08 o 
  -6   2   3        6.64       12.88      5.37 o 
  -5   2   3        0.56        2.58      3.66 o 
  -4   2   3     1531.41     1708.84     28.24 o 
  -3   2   3       11.63       42.46      6.22 o 
  -2   2   3      573.74      599.93      9.87 o 
  -1   2   3     1133.89     1130.51     12.75 o 
   0   2   3      262.32      258.19     57.00 o 
   1   2   3      793.82      769.15     88.00 o 
   2   2   3     2660.14     2805.74    345.91 o 
   3   2   3     3152.46     3898.73     82.86 o 
   4   2   3      122.69       98.56      4.51 o 
   5   2   3       13.55       22.27      3.54 o 
   6   2   3      157.69      155.27      6.37 o 
   7   2   3       12.94       12.83      6.68 o 
   8   2   3       31.82       28.75      9.35 o 
   9   2   3        0.31       -3.34     10.78 o 
 -10   3   3        8.17      -15.62     12.36 o 
  -9   3   3        2.52        9.78      7.58 o 
  -8   3   3       11.90       35.85     11.54 o 
  -7   3   3       18.79       24.48      4.87 o 
  -6   3   3        2.87       11.24      6.64 o 
  -5   3   3        0.01       -2.48      3.42 o 
  -4   3   3       90.65      129.06      5.24 o 
  -3   3   3     1537.51     1667.27     68.00 o 
  -2   3   3     1364.47     1279.59     29.62 o 
  -1   3   3     3180.75     3138.18     61.11 o 
   1   3   3      221.09      203.97     23.91 o 
   2   3   3      823.94      748.04     78.92 o 
   3   3   3     1077.45     1111.95    124.77 o 
   4   3   3      614.84      639.77     21.15 o 
   5   3   3       10.15       10.84     16.99 o 
   6   3   3       63.45       79.60      5.74 o 
   7   3   3       13.54        4.82     17.87 o 
   8   3   3        0.07       12.51     16.00 o 
   9   3   3        0.02       18.56      9.09 o 
 -10   4   3        1.54       12.96      6.89 o 
  -9   4   3        7.71       -2.19     10.58 o 
  -8   4   3        8.88       12.13      4.29 o 
  -7   4   3       57.72       51.44     10.53 o 
  -6   4   3       19.60       25.24      7.89 o 
  -5   4   3      205.99      169.71      6.17 o 
  -4   4   3     1345.20     2647.60    294.56 o 
  -3   4   3      431.99      544.82     77.99 o 
  -2   4   3     1207.25     1217.62     16.26 o 
  -1   4   3    10900.63     9863.43    273.41 o 
   0   4   3     1594.18     1521.98    175.27 o 
   1   4   3      583.24      555.43     21.07 o 
   2   4   3     1586.10     1473.57     19.00 o 
   3   4   3       31.28       35.70      6.64 o 
   4   4   3       46.26       33.06      4.16 o 
   5   4   3      185.69      190.83      6.69 o 
   6   4   3       57.65       61.63     13.53 o 
   7   4   3        0.02       21.90      6.04 o 
   8   4   3       33.90       30.51     18.14 o 
   9   4   3        2.21        0.80     10.61 o 
 -10   5   3        5.85       27.64     12.45 o 
  -9   5   3        0.23       15.88      7.91 o 
  -8   5   3      365.66      306.75     34.16 o 
  -7   5   3      171.33      142.77     18.48 o 
  -6   5   3        0.02       54.81     19.80 o 
  -5   5   3       31.65       46.36      7.17 o 
  -4   5   3       68.32      140.33     24.44 o 
  -3   5   3        2.95        0.58      2.82 o 
  -2   5   3     1552.27     1479.21     16.97 o 
  -1   5   3      200.75      174.78      4.02 o 
   0   5   3       75.28       68.77      2.01 o 
   1   5   3      212.15      215.53      3.79 o 
   2   5   3        8.37       35.35     11.12 o 
   3   5   3       25.36       10.70      3.23 o 
   4   5   3      322.63      249.11     31.16 o 
   5   5   3      101.66       69.44      8.25 o 
   6   5   3      133.12      113.51     21.50 o 
   7   5   3       33.04       34.50     10.17 o 
   8   5   3        0.00       14.29      5.96 o 
 -10   6   3       32.77       21.63     12.65 o 
  -9   6   3       50.76       34.06     13.41 o 
  -8   6   3      109.17      119.76     13.22 o 
  -7   6   3       44.35       63.66      9.42 o 
  -6   6   3      100.21       77.09      4.51 o 
  -5   6   3        8.54       -0.19      4.82 o 
  -4   6   3        2.04       28.26      7.78 o 
  -3   6   3     1215.92     1213.30     16.93 o 
  -2   6   3       58.07       58.10      3.69 o 
  -1   6   3     2437.15     2308.00     32.11 o 
   1   6   3      100.19      112.96      4.83 o 
   2   6   3      150.10      129.30      6.58 o 
   3   6   3       87.91       89.57      7.12 o 
   4   6   3       26.77       18.70      5.14 o 
   5   6   3       47.24       38.32      7.03 o 
   6   6   3      221.81      216.12     27.77 o 
   7   6   3       78.95       60.01      9.77 o 
   8   6   3        0.05        8.27     10.23 o 
 -10   7   3       32.91       12.72     11.35 o 
  -9   7   3       15.69       31.10     11.83 o 
  -8   7   3       27.01       30.66     11.73 o 
  -7   7   3        0.75       -2.40      5.61 o 
  -6   7   3        1.10        4.41      6.58 o 
  -5   7   3      136.72      141.91     15.57 o 
  -4   7   3      217.13      194.80      8.12 o 
  -3   7   3      304.10      293.01      6.43 o 
  -2   7   3       20.93       23.25      2.05 o 
  -1   7   3     1015.90     1095.18     15.40 o 
   0   7   3      301.87      344.17      9.40 o 
   1   7   3        0.20       -0.29      3.44 o 
   2   7   3      153.57      129.25     11.88 o 
   3   7   3      115.02      124.41      6.03 o 
   4   7   3        4.58        5.42      5.16 o 
   5   7   3      257.03      230.17     33.33 o 
   6   7   3      225.67      185.36     39.76 o 
   7   7   3      167.65      136.46     29.21 o 
   8   7   3       27.48       35.37      7.97 o 
 -10   8   3       10.10        1.04     21.92 o 
  -9   8   3        7.84       -6.83      7.50 o 
  -8   8   3        0.44      -10.18      6.78 o 
  -7   8   3       45.52      124.75     17.72 o 
  -6   8   3      112.06      117.44     10.29 o 
  -5   8   3        0.82       -4.09      2.73 o 
  -4   8   3       17.77       26.88      2.99 o 
  -3   8   3      154.87      168.61      4.35 o 
  -2   8   3       86.15      101.22      4.69 o 
  -1   8   3        1.44       12.41      2.97 o 
   0   8   3        9.89       11.44      1.59 o 
   1   8   3      481.15      410.13     13.74 o 
   2   8   3        8.76        3.60      3.95 o 
   3   8   3      425.11      436.69     18.56 o 
   4   8   3        0.24        9.31      2.80 o 
   5   8   3      214.37      204.06     14.97 o 
   6   8   3        8.92       -2.84      3.51 o 
   7   8   3        7.90        6.40      7.69 o 
 -10   9   3        0.49       20.97      8.58 o 
  -9   9   3       50.21       66.10     25.73 o 
  -8   9   3       63.99       65.77      9.62 o 
  -7   9   3      267.82      295.40     38.09 o 
  -6   9   3      178.65      216.57     15.63 o 
  -5   9   3       62.00       50.80      5.24 o 
  -4   9   3      108.33       95.20      3.81 o 
  -3   9   3       67.00       58.46      3.49 o 
  -2   9   3       95.84      116.12      3.38 o 
  -1   9   3        3.46       27.71      3.87 o 
   0   9   3       40.19       55.55      2.20 o 
   1   9   3       34.11       17.68      3.28 o 
   2   9   3      328.75      323.47      6.39 o 
   3   9   3        0.02       12.74      3.60 o 
   4   9   3       56.89       81.49      4.63 o 
   5   9   3       57.68       59.40      4.88 o 
   6   9   3        0.03       -7.66      7.43 o 
   7   9   3       66.37       67.71     25.75 o 
 -10  10   3       25.89       23.84     13.71 o 
  -9  10   3       18.48       24.50      6.10 o 
  -8  10   3        9.88        6.93      4.94 o 
  -7  10   3       12.37        6.81      5.60 o 
  -6  10   3        1.28       28.00     14.53 o 
  -5  10   3       29.87       25.00     10.06 o 
  -4  10   3      294.32      308.87     11.45 o 
  -3  10   3       80.14      106.87      4.36 o 
  -2  10   3      272.30      485.14     10.04 o 
  -1  10   3        5.01        5.40      2.71 o 
   0  10   3        7.94        8.80      1.77 o 
   1  10   3      111.30       90.24      3.03 o 
   2  10   3       25.93       30.34      4.64 o 
   3  10   3        2.73        0.64      3.09 o 
   4  10   3        0.72       -1.30      3.95 o 
   5  10   3       90.87       93.09     20.90 o 
   6  10   3      131.20      116.75      7.95 o 
   7  10   3       16.98       -0.27      7.67 o 
  -9  11   3        8.19       21.66      7.84 o 
  -8  11   3        0.45        0.74     14.75 o 
  -7  11   3      160.28      191.64      8.16 o 
  -6  11   3        4.53       17.52      3.76 o 
  -5  11   3      484.52      487.98     19.51 o 
  -4  11   3        8.19       53.40     12.38 o 
  -3  11   3      221.59      221.56      6.50 o 
  -2  11   3        1.58        7.28      2.14 o 
  -1  11   3        0.06       -1.58      1.97 o 
   0  11   3        8.20        9.48      1.71 o 
   1  11   3        7.74        3.36      3.05 o 
   2  11   3      122.95      159.48      5.24 o 
   3  11   3       46.37       92.12      5.61 o 
   4  11   3        7.04       17.63      3.87 o 
   5  11   3        8.90        9.38      5.14 o 
   6  11   3       11.89       -0.27      6.97 o 
  -9  12   3        0.50        1.35      7.21 o 
  -8  12   3       33.46       39.10     14.83 o 
  -7  12   3      148.22      167.81     13.06 o 
  -6  12   3        0.00       -3.29      3.77 o 
  -5  12   3      206.88      197.29     13.63 o 
  -4  12   3      123.70      131.13      8.24 o 
  -3  12   3      183.60      206.29      8.95 o 
  -2  12   3      340.82      357.93      6.55 o 
  -1  12   3        1.87        1.70      3.76 o 
   0  12   3        0.20        2.70      2.89 o 
   1  12   3       12.86       13.23      4.50 o 
   2  12   3       15.44       13.11      3.68 o 
   3  12   3        5.48       -1.63      3.59 o 
   4  12   3        2.89        8.95      5.23 o 
   5  12   3       10.40       20.88      9.39 o 
  -9  13   3       40.81       33.76     20.76 o 
  -7  13   3       29.72       55.58      5.37 o 
  -6  13   3      385.25      378.43     19.49 o 
  -5  13   3        0.02        4.27      4.12 o 
  -4  13   3        1.96        1.91      3.19 o 
  -3  13   3       12.40        8.18      4.64 o 
  -2  13   3      372.32      372.50      8.45 o 
  -1  13   3        0.09        0.82      3.00 o 
   0  13   3        1.77        1.66      2.45 o 
   1  13   3        5.54        9.41      2.31 o 
   2  13   3       38.89       44.50      8.10 o 
   3  13   3       24.80       31.56      9.65 o 
   4  13   3        0.80        0.96      6.95 o 
   5  13   3       26.87       38.30     10.44 o 
  -8  14   3        1.01       23.32      7.43 o 
  -7  14   3       73.60       94.16     11.09 o 
  -6  14   3      302.67      310.02     26.84 o 
  -5  14   3        5.56       10.22      5.98 o 
  -4  14   3       16.88       23.69      6.60 o 
  -3  14   3       39.75       28.97      7.07 o 
  -2  14   3       12.32        7.94      3.46 o 
  -1  14   3        0.75        2.24      3.08 o 
   0  14   3       13.76        6.41      4.29 o 
   1  14   3       77.79       85.73      5.55 o 
   2  14   3        0.06        3.58      4.15 o 
   3  14   3       29.20       21.94     15.19 o 
   4  14   3        8.17       -3.81      8.43 o 
  -8  15   3        2.21        9.37      8.39 o 
  -7  15   3       18.84       21.62     11.68 o 
  -6  15   3       58.83       53.37      4.64 o 
  -5  15   3        0.22        4.51      3.80 o 
  -4  15   3        1.54       -2.97      2.67 o 
  -3  15   3        0.30       -1.24      2.32 o 
  -2  15   3        1.34        2.25      4.28 o 
  -1  15   3        8.23        4.33      4.97 o 
   0  15   3        0.02        4.25      2.10 o 
   1  15   3      142.80      124.70      4.20 o 
   2  15   3        8.45        8.49      3.84 o 
   3  15   3        0.80       -5.25      7.33 o 
   4  15   3        0.94      -14.42      9.61 o 
  -7  16   3        2.30      -11.31      7.54 o 
  -6  16   3        0.64       -5.37      7.53 o 
  -5  16   3        2.80        1.18     11.59 o 
  -4  16   3       17.86       18.55      5.60 o 
  -3  16   3       48.83       61.61      7.35 o 
  -2  16   3        8.07        2.85      3.89 o 
  -1  16   3        0.12        1.61      4.67 o 
   0  16   3       10.16        2.71      3.70 o 
   1  16   3        0.03       -4.09      7.46 o 
   2  16   3        0.84       -5.94     14.35 o 
   3  16   3        0.64        4.07     12.52 o 
  -7  17   3        0.14       -8.62      6.12 o 
  -6  17   3        1.70        0.26      8.37 o 
  -5  17   3        2.64       13.48      5.36 o 
  -4  17   3       15.01       24.86      4.39 o 
  -3  17   3        0.19       12.36      3.94 o 
  -2  17   3       10.14       13.09      2.85 o 
  -1  17   3        0.39        2.00      5.71 o 
   0  17   3       30.52       47.99     22.54 o 
   1  17   3        9.20       16.23      5.50 o 
   2  17   3        2.13        7.27      9.93 o 
  -5  18   3        9.50       -4.97      6.95 o 
  -4  18   3        0.08       -8.54      5.69 o 
  -3  18   3        0.49       -0.11      9.88 o 
  -2  18   3        0.06        6.11      4.25 o 
  -1  18   3       36.65       85.99     30.30 o 
   0  18   3       68.60       76.78      6.35 o 
   1  18   3        2.74        5.37      5.37 o 
  -4  19   3       50.06       63.84     23.07 o 
  -2  19   3       32.81       35.70      6.49 o 
  -1  19   3       30.18       52.43     11.31 o 
   1 -19   4       11.74       -8.93     12.56 o 
   2 -19   4       14.03       -7.92     17.42 o 
   3 -19   4        3.63        0.11      8.52 o 
  -1 -18   4        3.55       28.21     11.11 o 
   0 -18   4        2.47       27.86     23.38 o 
   1 -18   4        8.55        0.07      9.57 o 
   2 -18   4       14.57       -0.53      7.95 o 
   3 -18   4        0.01       -6.76      7.02 o 
   4 -18   4        2.35       11.98     10.02 o 
   5 -18   4        6.53      -12.98      8.65 o 
  -2 -17   4        0.03       19.48     11.13 o 
  -1 -17   4        0.53       13.05     10.38 o 
   0 -17   4        0.01       -8.37      7.53 o 
   1 -17   4        5.05       10.02     13.87 o 
   2 -17   4       13.12       19.89     11.02 o 
   3 -17   4      128.94      133.45      9.85 o 
   4 -17   4       39.02       17.48      7.35 o 
   5 -17   4        3.31       13.00      6.26 o 
   6 -17   4       11.10       40.32     13.89 o 
  -2 -16   4        6.06       12.32      7.63 o 
  -1 -16   4       26.36       28.68     10.40 o 
   0 -16   4       18.19       79.84     13.23 o 
   1 -16   4       12.60       45.18      7.37 o 
   2 -16   4       28.39       15.68      7.03 o 
   3 -16   4        1.25        2.65      6.19 o 
   4 -16   4        9.10        8.37      6.06 o 
   5 -16   4        2.21      -11.78      7.86 o 
   6 -16   4       17.31       24.04      4.85 o 
   7 -16   4       28.18       46.73      9.47 o 
  -4 -15   4        0.16        9.12      4.94 o 
  -3 -15   4       26.25       26.47      4.14 o 
  -1 -15   4      187.56      229.09     30.58 o 
   0 -15   4      109.70      144.92     31.52 o 
   1 -15   4       71.43       71.83      6.01 o 
   2 -15   4       44.70       58.39      7.84 o 
   3 -15   4      159.50      136.57     27.18 o 
   4 -15   4        4.27        9.13      7.28 o 
   5 -15   4       24.52       13.56      4.39 o 
   6 -15   4       16.76       31.83      5.24 o 
   7 -15   4       10.41       10.09      6.72 o 
  -5 -14   4       41.09       48.03      8.16 o 
  -4 -14   4        2.90        7.04     12.90 o 
  -3 -14   4        0.00        2.35      3.55 o 
  -2 -14   4       47.16       32.98      9.73 o 
  -1 -14   4       16.29       26.28     17.03 o 
   0 -14   4       74.77       92.61      9.60 o 
   1 -14   4      364.02      444.93     19.47 o 
   2 -14   4        3.47       17.30      4.80 o 
   3 -14   4       88.96       83.94      5.73 o 
   4 -14   4      445.55      387.67     19.25 o 
   5 -14   4       21.73       19.96      3.39 o 
   6 -14   4        2.01        2.89      3.89 o 
   7 -14   4        0.06        1.50      7.24 o 
   8 -14   4        0.54       17.63      6.80 o 
  -6 -13   4        0.44        7.34      6.46 o 
  -5 -13   4        5.86      -12.29     11.94 o 
  -4 -13   4        3.73       -4.69     16.56 o 
  -3 -13   4       18.66       13.30      5.62 o 
  -2 -13   4        5.78       11.59      6.46 o 
  -1 -13   4      884.05      896.17     89.85 o 
   0 -13   4     2853.06     3226.66    180.45 o 
   1 -13   4     1626.01     1488.10     76.35 o 
   2 -13   4      313.15      234.24     11.30 o 
   3 -13   4       57.45       59.25      6.76 o 
   4 -13   4        1.14        0.99      4.24 o 
   5 -13   4       69.01       64.28      4.13 o 
   6 -13   4        0.87        0.33      4.08 o 
   7 -13   4        0.02        5.40     12.60 o 
   8 -13   4        0.24       -2.89     14.47 o 
  -6 -12   4        2.36       14.87      8.63 o 
  -5 -12   4        6.90       -7.42      6.31 o 
  -4 -12   4      106.58       80.11      5.23 o 
  -3 -12   4       23.13       13.03      3.21 o 
  -2 -12   4       18.08       12.76      1.95 o 
  -1 -12   4     1518.31     1626.22    315.86 o 
   0 -12   4      270.01      283.50     19.80 o 
   1 -12   4      287.43      297.22      7.96 o 
   2 -12   4      456.78      400.71     24.18 o 
   3 -12   4        6.69        5.12      7.25 o 
   4 -12   4        2.71        1.97      3.54 o 
   5 -12   4        0.56        3.65      2.92 o 
   6 -12   4      164.81      167.50      8.42 o 
   7 -12   4       46.55       65.48      7.97 o 
   8 -12   4        0.04        2.94     15.63 o 
  -7 -11   4       34.05       58.38     14.53 o 
  -6 -11   4        0.39       -6.75     12.65 o 
  -5 -11   4      141.50      116.64      6.30 o 
  -4 -11   4      223.99      204.91      7.68 o 
  -3 -11   4        8.93       13.24      2.73 o 
  -2 -11   4      124.90      124.19     10.20 o 
  -1 -11   4       27.81       21.51      5.23 o 
   0 -11   4        7.96        9.33      5.31 o 
   1 -11   4       79.02       84.43     11.01 o 
   2 -11   4       73.19       60.22      4.44 o 
   3 -11   4       16.96       25.79      3.26 o 
   4 -11   4       31.67       61.84      3.92 o 
   5 -11   4       34.08       21.15      5.84 o 
   6 -11   4      155.16      175.44     16.87 o 
   7 -11   4        8.55       14.84      8.58 o 
   8 -11   4        1.79        0.73     14.36 o 
   9 -11   4        9.37       13.05     11.11 o 
  -7 -10   4        1.08       14.29      8.53 o 
  -6 -10   4        0.88        7.90      5.47 o 
  -5 -10   4       26.34       20.16      6.39 o 
  -4 -10   4        6.22        3.32      2.60 o 
  -3 -10   4        0.48        2.23      1.94 o 
  -2 -10   4       33.83      194.53     24.94 o 
  -1 -10   4       39.18       49.71      5.32 o 
   0 -10   4      452.13      403.87      9.62 o 
   1 -10   4       75.02       66.51      4.35 o 
   2 -10   4      180.97      169.51     11.02 o 
   3 -10   4      224.71      244.39     12.56 o 
   4 -10   4        7.88        9.73      3.29 o 
   5 -10   4       27.54       37.67      6.62 o 
   6 -10   4       62.56       76.69     11.05 o 
   7 -10   4       30.85       23.64      5.71 o 
   8 -10   4        4.33        3.62      5.23 o 
   9 -10   4       55.20       68.22      8.99 o 
  -8  -9   4        0.32        5.02     25.71 o 
  -7  -9   4        1.07        8.89     11.60 o 
  -6  -9   4        6.47       10.52      6.46 o 
  -5  -9   4        0.32        2.09      3.75 o 
  -4  -9   4        0.18        4.32      4.45 o 
  -3  -9   4       25.92      130.92      4.49 o 
  -2  -9   4      369.30      441.27      7.72 o 
  -1  -9   4      207.65      218.59     29.15 o 
   0  -9   4       18.20       16.64      5.23 o 
   1  -9   4      164.69      162.40      9.54 o 
   2  -9   4        5.96        8.61      6.34 o 
   3  -9   4      121.79      163.44      2.99 o 
   4  -9   4      148.05      159.49      6.99 o 
   5  -9   4      133.42      134.11      7.01 o 
   6  -9   4        0.22        2.66      7.31 o 
   7  -9   4      122.75      123.90     17.35 o 
   8  -9   4       58.90       73.44     19.43 o 
   9  -9   4        5.53       35.05     13.25 o 
  -8  -8   4        7.60       -2.34      8.55 o 
  -7  -8   4        8.88       24.54      5.04 o 
  -6  -8   4       49.98       32.42      5.04 o 
  -5  -8   4      733.75      705.32     75.42 o 
  -4  -8   4       36.84       36.64      5.88 o 
  -3  -8   4        0.47       15.86      8.31 o 
  -2  -8   4       28.02       26.53      3.80 o 
  -1  -8   4        0.52       -4.79      5.05 o 
   0  -8   4        9.73        7.46      3.89 o 
   1  -8   4      541.49      542.99     13.04 o 
   3  -8   4       44.37       35.71      2.84 o 
   4  -8   4        0.51        9.82      7.18 o 
   5  -8   4       34.82       27.91      8.19 o 
   6  -8   4      164.90      148.08      8.43 o 
   7  -8   4        4.05        4.37      5.49 o 
   8  -8   4       27.59       49.55     14.75 o 
   9  -8   4       22.61       58.43     11.20 o 
  -8  -7   4        3.05        6.35     11.72 o 
  -7  -7   4        7.73        6.06      4.15 o 
  -6  -7   4      361.26      336.70     10.40 o 
  -5  -7   4       66.70       77.91      5.51 o 
  -4  -7   4       52.48       73.18      3.50 o 
  -3  -7   4       11.77       37.74      4.18 o 
  -2  -7   4      453.53      434.92     15.35 o 
  -1  -7   4       30.97       40.83      4.59 o 
   0  -7   4     3464.00     3337.84     88.43 o 
   1  -7   4       93.80      134.42      5.66 o 
   2  -7   4       21.95       79.46      5.89 o 
   3  -7   4        6.89        2.25      4.63 o 
   4  -7   4      103.56      101.31      9.25 o 
   5  -7   4       10.82       30.18      6.58 o 
   6  -7   4       23.93        8.74      9.99 o 
   7  -7   4        6.88        0.27      3.82 o 
   8  -7   4      169.34      153.40     27.42 o 
   9  -7   4       77.15       92.17     10.21 o 
  -9  -6   4        7.47       19.67      9.36 o 
  -8  -6   4       19.15       42.40      5.76 o 
  -7  -6   4        0.06        6.21     14.05 o 
  -6  -6   4       52.73       44.89     10.32 o 
  -5  -6   4      763.92      844.88     36.75 o 
  -4  -6   4      280.33      336.43     18.64 o 
  -3  -6   4       92.62       92.35     12.04 o 
  -2  -6   4     5017.12     5037.21     63.82 o 
  -1  -6   4     4569.35     4527.59     47.75 o 
   0  -6   4      114.38       98.36      8.63 o 
   1  -6   4      593.38      636.40     10.52 o 
   2  -6   4      249.10      259.09      6.15 o 
   3  -6   4      307.07      314.07      9.68 o 
   4  -6   4      524.91      506.73     17.34 o 
   5  -6   4      273.97      228.11     13.81 o 
   6  -6   4     1200.88     1140.83    106.86 o 
   7  -6   4       68.57       75.41      7.36 o 
   8  -6   4        5.57       17.08      7.52 o 
   9  -6   4        8.31       19.52      7.49 o 
  -9  -5   4       14.38       18.89     10.71 o 
  -8  -5   4        4.70       15.02      5.97 o 
  -7  -5   4        1.37        9.76      9.52 o 
  -6  -5   4      607.05      539.85     22.99 o 
  -5  -5   4     2404.91     2423.77     35.77 o 
  -4  -5   4       38.61       63.71     14.78 o 
  -3  -5   4        1.13        3.12      1.88 o 
  -2  -5   4     2033.65     2023.51     37.98 o 
  -1  -5   4     1134.38     1151.92     12.11 o 
   0  -5   4       24.17       27.27      7.87 o 
   1  -5   4     1307.98     1656.20     25.10 o 
   2  -5   4     3742.20     3839.59     52.07 o 
   3  -5   4      173.48      210.68      5.70 o 
   4  -5   4      444.69      404.28     10.01 o 
   5  -5   4       39.73       38.04      3.40 o 
   6  -5   4      133.86      166.96     14.91 o 
   7  -5   4       99.65       92.86      8.96 o 
   8  -5   4        1.41       12.32      6.79 o 
   9  -5   4        0.67        3.98      7.68 o 
  -9  -4   4       42.43       19.74     15.16 o 
  -8  -4   4       34.11       22.96      6.52 o 
  -7  -4   4        1.98        6.71      4.06 o 
  -6  -4   4      653.62      717.09     27.39 o 
  -5  -4   4      297.30      302.16      9.05 o 
  -4  -4   4       52.26       50.79      3.73 o 
  -3  -4   4      120.95      136.24      4.89 o 
  -2  -4   4     3254.51     3131.78     46.38 o 
  -1  -4   4      885.22      799.52     29.91 o 
   0  -4   4     7424.59     7479.17    127.37 o 
   1  -4   4      997.93      797.41     38.92 o 
   2  -4   4     2057.77     2015.43     41.90 o 
   3  -4   4      346.81      324.60      7.86 o 
   4  -4   4       15.56       11.20      4.15 o 
   5  -4   4        9.28       24.23      4.52 o 
   6  -4   4      709.64      747.43     24.45 o 
   7  -4   4       24.66       11.84      9.19 o 
   8  -4   4      216.80      246.90     12.16 o 
   9  -4   4      331.86      359.60     16.02 o 
  -9  -3   4        3.53       -5.97     20.74 o 
  -8  -3   4       18.63       11.39      6.11 o 
  -7  -3   4        1.07        4.95      4.50 o 
  -6  -3   4      302.71      340.10     13.44 o 
  -5  -3   4      100.58      104.49      5.47 o 
  -4  -3   4     4510.41     4387.75     97.11 o 
  -3  -3   4       43.99       35.36      2.93 o 
  -2  -3   4     3222.12     3179.70     58.70 o 
  -1  -3   4      287.80      292.22      5.96 o 
   0  -3   4        9.15        9.32      1.60 o 
   1  -3   4       65.34       54.83      3.16 o 
   2  -3   4       10.15       15.46      2.48 o 
   3  -3   4      203.53      234.96      5.41 o 
   4  -3   4      705.08      686.82     21.40 o 
   5  -3   4      185.15      262.57      8.80 o 
   6  -3   4      763.58      834.97     23.84 o 
   7  -3   4       66.24       65.99     14.95 o 
   8  -3   4      119.83      128.93     11.15 o 
   9  -3   4       31.04        8.25     10.53 o 
 -10  -2   4        0.75       -6.30      8.75 o 
  -9  -2   4        6.35      -14.85     11.89 o 
  -8  -2   4       58.87       46.75      6.42 o 
  -7  -2   4       98.05       81.45      9.75 o 
  -6  -2   4       69.16      151.35     19.13 o 
  -5  -2   4      248.66      250.11     13.24 o 
  -4  -2   4     1593.57     1670.89     23.83 o 
  -3  -2   4       32.14       61.81      6.33 o 
  -2  -2   4      151.64      247.45     44.32 o 
  -1  -2   4      117.77      216.79      3.49 o 
   0  -2   4       12.01       14.99      3.04 o 
   1  -2   4       46.75       36.44      2.59 o 
   2  -2   4      136.19      163.84      5.65 o 
   3  -2   4     1648.13     1632.41     32.01 o 
   4  -2   4      631.06      593.68     11.44 o 
   5  -2   4       19.38       25.95      9.07 o 
   6  -2   4      272.85      267.90      7.48 o 
   7  -2   4      140.58      137.51      6.02 o 
   8  -2   4       45.53       47.19      6.96 o 
   9  -2   4        9.31       10.48     10.35 o 
 -10  -1   4       22.51       21.39      9.03 o 
  -9  -1   4        5.53       -0.23     19.95 o 
  -8  -1   4       12.01       11.83      4.49 o 
  -7  -1   4      139.89      114.57      7.54 o 
  -6  -1   4       84.53       77.83      7.64 o 
  -5  -1   4      131.98      104.41      4.96 o 
  -4  -1   4      248.57      229.29     18.20 o 
  -3  -1   4       51.99       67.49     13.56 o 
  -2  -1   4       68.86      157.09      6.62 o 
  -1  -1   4       12.67      452.63    157.49 o 
   1  -1   4       36.23       46.05      3.85 o 
   2  -1   4      400.07      346.45      6.94 o 
   3  -1   4       76.12       88.33      5.72 o 
   4  -1   4        3.88       18.34      3.36 o 
   5  -1   4       20.36        8.16      7.01 o 
   6  -1   4      323.76      314.28      8.22 o 
   7  -1   4       17.96       23.78      5.10 o 
   8  -1   4        0.36       -3.53     17.64 o 
   9  -1   4        0.72       11.52     11.45 o 
 -10   0   4       37.60       27.89      7.74 o 
  -9   0   4        6.29       14.91     12.61 o 
  -8   0   4       30.58       14.20     11.97 o 
  -7   0   4        0.29       -3.24      4.53 o 
  -6   0   4       32.73       40.84      5.16 o 
  -5   0   4      191.32      169.44      5.37 o 
  -4   0   4     9126.21     9227.92    136.31 o 
  -3   0   4      536.42      644.39     37.34 o 
  -2   0   4    10628.94    10482.19    132.78 o 
  -1   0   4       19.99       31.29      2.58 o 
   0   0   4        1.55        1.50      1.77 o 
   1   0   4      128.10      122.15      4.02 o 
   2   0   4        0.06       24.59     10.61 o 
   3   0   4      297.99      278.10      9.69 o 
   4   0   4       61.53       84.69      4.56 o 
   5   0   4        0.37        4.84      4.00 o 
   6   0   4        2.87        2.21      3.79 o 
   7   0   4        8.75       16.63     11.25 o 
   8   0   4        3.04       28.53      7.66 o 
 -10   1   4        2.34       -9.06     16.15 o 
  -9   1   4        0.56       13.46      7.80 o 
  -8   1   4        6.46       14.13      5.06 o 
  -7   1   4      369.81      338.55      8.81 o 
  -6   1   4        6.45       -1.25      5.00 o 
  -5   1   4       32.60       27.59      3.98 o 
  -4   1   4     1529.11     1561.86     22.55 o 
  -3   1   4      665.41      604.23     18.13 o 
  -2   1   4        0.20        5.08      2.02 o 
  -1   1   4      100.96      103.81      3.19 o 
   0   1   4        3.75       16.34     34.88 o 
   1   1   4        1.55       11.60      7.08 o 
   2   1   4     6093.31     6030.07    137.18 o 
   3   1   4     4674.47     4775.33     79.31 o 
   4   1   4     7719.93     7856.17    101.79 o 
   5   1   4        0.08       -6.51      4.34 o 
   6   1   4       39.82       34.33     10.01 o 
   7   1   4        9.92        6.26      6.72 o 
   8   1   4       20.54       74.26     12.87 o 
   9   1   4        0.00        9.73     11.95 o 
 -10   2   4       41.51       51.10      7.47 o 
  -9   2   4        0.05       15.47     13.85 o 
  -8   2   4        0.70       37.15     13.56 o 
  -7   2   4       18.50       37.19      6.29 o 
  -6   2   4      192.54      182.20      6.15 o 
  -5   2   4       55.18       38.29      5.33 o 
  -4   2   4      626.39      646.37     14.62 o 
  -3   2   4       50.80       39.49      3.25 o 
  -2   2   4     2460.39     2344.42     51.16 o 
  -1   2   4    10031.05     9389.84    200.32 o 
   1   2   4      128.81      153.08      4.82 o 
   3   2   4      120.07      153.15     36.61 o 
   4   2   4       23.76       24.56      6.03 o 
   5   2   4        0.12        1.81      7.45 o 
   6   2   4      163.33      158.73     13.32 o 
   7   2   4       30.92       55.78      7.01 o 
   8   2   4       61.51       92.01      8.00 o 
   9   2   4        3.22       -5.14     10.11 o 
 -10   3   4        1.59       31.20     22.99 o 
  -9   3   4        6.42       -8.53      7.22 o 
  -8   3   4       49.76       57.63     10.70 o 
  -7   3   4       44.94       23.51      4.77 o 
  -6   3   4       19.13       46.74      8.05 o 
  -5   3   4        6.68       27.28      8.47 o 
  -4   3   4     8877.57     9345.18    371.07 o 
  -3   3   4     3245.44     3259.65     74.13 o 
  -2   3   4     4281.82     4077.12     70.92 o 
  -1   3   4     7705.71     7441.93     89.90 o 
   0   3   4      441.51      462.69    102.37 o 
   1   3   4     1025.73     1091.79    121.59 o 
   2   3   4        0.16       -4.52      6.04 o 
   3   3   4      370.16      382.64     46.56 o 
   4   3   4       16.56       15.96      6.34 o 
   5   3   4       33.83       23.77      4.22 o 
   6   3   4       13.86       12.74      7.17 o 
   7   3   4        2.71       26.80     14.17 o 
   8   3   4        4.69        6.44      5.52 o 
   9   3   4        6.55        1.34      7.00 o 
 -10   4   4        1.09       26.88     24.28 o 
  -9   4   4       11.11        7.14      6.58 o 
  -8   4   4      135.63       88.85     12.51 o 
  -7   4   4        1.26       10.90      6.09 o 
  -6   4   4       50.56       67.57      4.66 o 
  -5   4   4       14.29       23.02      3.11 o 
  -4   4   4      296.16      343.60     20.82 o 
  -3   4   4     3642.98     3454.14     49.57 o 
  -2   4   4      416.15      408.62      6.12 o 
  -1   4   4      151.59      168.54      4.53 o 
   0   4   4        8.27       36.89      8.93 o 
   1   4   4      327.94      733.66     89.16 o 
   2   4   4     2756.18     2692.43     59.69 o 
   3   4   4      972.35      828.02     22.67 o 
   4   4   4     1324.63     1314.47    149.70 o 
   5   4   4       11.43        7.22      3.37 o 
   6   4   4        1.78       -0.02      3.44 o 
   7   4   4       45.06       43.21      6.22 o 
   8   4   4        3.73       19.91     39.28 o 
 -10   5   4       11.56       24.88     28.28 o 
  -9   5   4        2.81        5.68     18.21 o 
  -8   5   4        7.12       14.70      6.48 o 
  -7   5   4        3.07        2.83      7.50 o 
  -6   5   4        3.27        6.22      3.40 o 
  -5   5   4       20.93       24.72      4.73 o 
  -4   5   4      427.33      432.72     19.78 o 
  -3   5   4      502.73      482.90      7.21 o 
  -2   5   4      852.91      720.23     11.08 o 
  -1   5   4     3218.42     3184.45     75.92 o 
   0   5   4     1651.24     2147.57     69.64 o 
   1   5   4      201.46      234.82      5.97 o 
   2   5   4       47.25       51.68      4.07 o 
   3   5   4      295.25      257.01      5.47 o 
   4   5   4       43.24       57.65      3.46 o 
   5   5   4        0.21        5.48      4.33 o 
   6   5   4       25.47       27.07      8.65 o 
   7   5   4        1.24        5.57     14.20 o 
   8   5   4        1.30        6.17     13.69 o 
 -10   6   4        9.70       19.12     19.29 o 
  -9   6   4        0.08       11.54     11.03 o 
  -8   6   4       62.51       57.17     10.49 o 
  -7   6   4       58.20       59.50      9.82 o 
  -6   6   4        0.04        6.97      4.60 o 
  -5   6   4       61.76      120.70     24.10 o 
  -4   6   4      284.48      262.53      7.67 o 
  -3   6   4      817.55      928.46     19.40 o 
  -2   6   4        1.35        6.12      2.36 o 
  -1   6   4      630.71      719.21     11.69 o 
   0   6   4      218.46      250.57      7.87 o 
   1   6   4        0.15       -0.23      1.50 o 
   2   6   4       30.90       33.09      3.32 o 
   3   6   4        0.53        2.12      5.01 o 
   4   6   4       31.61       30.17      3.41 o 
   5   6   4      420.21      429.93     10.04 o 
   6   6   4        6.92       12.69      5.28 o 
   7   6   4        8.50       21.46     13.56 o 
   8   6   4        2.53       16.05     11.04 o 
 -10   7   4        6.41        5.12      6.55 o 
  -9   7   4       14.00       -4.03      5.91 o 
  -8   7   4        2.00       16.12      6.79 o 
  -7   7   4      388.73      326.14     41.07 o 
  -6   7   4        1.63       13.36      6.64 o 
  -5   7   4        7.14       11.57      4.14 o 
  -4   7   4      347.01      308.89     11.12 o 
  -3   7   4      386.48      351.38     10.77 o 
  -2   7   4       38.78       63.83      6.26 o 
  -1   7   4       65.82      110.67      2.68 o 
   0   7   4        9.21       24.80      4.81 o 
   1   7   4      284.65      258.50      6.27 o 
   2   7   4      342.65      350.98      9.03 o 
   3   7   4        0.13        1.01      7.15 o 
   4   7   4       43.07       49.84      4.98 o 
   5   7   4       99.42       79.36      4.69 o 
   6   7   4       40.56       48.50     21.35 o 
   7   7   4       45.09       53.03      7.14 o 
   8   7   4        5.07        7.37      7.59 o 
 -10   8   4        2.24        9.66      9.27 o 
  -9   8   4       43.85       39.54      7.63 o 
  -8   8   4       37.52       57.64     14.21 o 
  -7   8   4        0.88       17.62      6.31 o 
  -6   8   4       23.88       22.54      7.92 o 
  -5   8   4        3.62        2.18      3.68 o 
  -4   8   4      143.23      147.16      5.72 o 
  -3   8   4      289.70      268.85      5.15 o 
  -1   8   4      165.26      142.94      3.31 o 
   0   8   4      132.33       86.72      6.02 o 
   1   8   4      155.64      155.65      4.77 o 
   2   8   4        8.68        9.19      2.48 o 
   3   8   4       90.19       94.78      4.00 o 
   4   8   4        1.45       27.27      4.96 o 
   5   8   4       10.43       19.96     10.57 o 
   6   8   4       60.88       64.26      5.02 o 
   7   8   4       22.43       23.43      8.30 o 
 -10   9   4       33.62       21.26      6.56 o 
  -9   9   4        1.59       26.95     11.46 o 
  -8   9   4       26.48       23.30      6.12 o 
  -7   9   4       15.47       17.85      7.01 o 
  -6   9   4      133.65      129.81     19.28 o 
  -5   9   4        0.16        1.50      3.47 o 
  -4   9   4        0.01        7.61      4.84 o 
  -3   9   4      160.69      175.64      4.83 o 
  -2   9   4      305.30      420.04     15.83 o 
  -1   9   4       68.80       67.79      3.72 o 
   0   9   4       23.06       26.66      3.56 o 
   1   9   4      107.90       96.03      6.11 o 
   2   9   4        4.16       16.18      8.26 o 
   3   9   4        5.16       24.15      3.72 o 
   4   9   4       33.46       52.11      7.20 o 
   5   9   4     1152.57     1159.60     85.61 o 
   6   9   4       82.96       74.76      6.91 o 
   7   9   4        7.60       13.34     20.56 o 
 -10  10   4        1.10        2.95      8.38 o 
  -9  10   4        7.42        4.38     12.18 o 
  -8  10   4       52.17       81.51      9.60 o 
  -7  10   4        1.02       18.43      7.42 o 
  -6  10   4      248.53      252.68     28.10 o 
  -5  10   4        1.13        2.63      5.14 o 
  -4  10   4       28.02       31.82      5.64 o 
  -3  10   4      115.57      116.82      3.39 o 
  -2  10   4      174.03      165.34      4.31 o 
  -1  10   4        0.32        2.39      2.57 o 
   0  10   4       70.73       92.45      6.06 o 
   1  10   4      800.00      799.64     64.70 o 
   2  10   4      670.70      572.24     68.52 o 
   3  10   4        0.49       36.12      4.98 o 
   4  10   4        7.56       10.07     10.17 o 
   5  10   4       49.74       31.27     12.93 o 
   6  10   4       49.96       50.95      8.60 o 
  -9  11   4        6.46        8.62      8.25 o 
  -8  11   4       55.45       38.61     12.89 o 
  -7  11   4        0.81       -1.65     14.91 o 
  -6  11   4       25.13       20.31      5.22 o 
  -5  11   4        7.07        5.58      5.18 o 
  -4  11   4       26.70       25.32      2.85 o 
  -3  11   4      101.73      151.11      8.30 o 
  -2  11   4       68.44       75.63      2.78 o 
  -1  11   4        0.86        2.00      2.88 o 
   0  11   4        1.57        3.88      4.07 o 
   1  11   4      110.50       95.70      7.28 o 
   2  11   4      255.61      272.03     10.46 o 
   3  11   4       44.40       51.24      5.68 o 
   4  11   4       31.64       51.71      8.88 o 
   5  11   4        8.26       22.81      4.95 o 
   6  11   4      131.05      105.38      9.32 o 
  -9  12   4       11.90        9.61     12.92 o 
  -8  12   4        0.13        2.87      6.05 o 
  -7  12   4       62.89       39.35      8.17 o 
  -6  12   4       55.87       70.35     11.78 o 
  -5  12   4       60.16       81.28      7.42 o 
  -4  12   4        7.32        8.91      3.92 o 
  -3  12   4        0.01       -1.21      3.29 o 
  -2  12   4      135.83      111.00      4.97 o 
  -1  12   4        0.50        5.99      3.71 o 
   0  12   4        1.70        5.81      1.94 o 
   1  12   4       59.49       74.75      7.44 o 
   2  12   4        1.51        7.54      3.30 o 
   3  12   4        1.00       -2.08      7.23 o 
   4  12   4       47.01       45.44      5.34 o 
   5  12   4      190.56      167.23     14.92 o 
   6  12   4        0.27      -14.10     10.88 o 
  -9  13   4        0.02      -11.22      7.98 o 
  -8  13   4       31.68       28.91     26.69 o 
  -7  13   4       17.88       17.05     14.43 o 
  -6  13   4      161.20      189.56     14.05 o 
  -5  13   4      501.56      463.64     34.54 o 
  -4  13   4       52.80       66.49      8.10 o 
  -3  13   4      139.18      139.68      5.00 o 
  -2  13   4       76.25       75.75      3.35 o 
  -1  13   4        6.88       12.61      3.52 o 
   0  13   4        2.81        0.94      2.39 o 
   1  13   4      210.10      203.11     17.63 o 
   2  13   4       12.04        4.86      6.13 o 
   3  13   4        2.23       21.94      3.90 o 
   4  13   4       57.74       31.41      6.04 o 
   5  13   4       12.71       25.97      9.57 o 
  -8  14   4       25.50       -8.75      9.18 o 
  -7  14   4      146.02      139.40      7.66 o 
  -6  14   4      125.83      137.00     13.56 o 
  -5  14   4       30.52       37.88      4.35 o 
  -4  14   4       25.59       21.31      6.27 o 
  -3  14   4        9.33        3.20      2.97 o 
  -2  14   4        5.02        9.91      5.23 o 
  -1  14   4       60.99       52.19      5.57 o 
   0  14   4       12.00       11.28      7.94 o 
   1  14   4      135.16      121.86      3.85 o 
   2  14   4       17.71       15.83      8.48 o 
   3  14   4        1.77       -0.81      8.42 o 
   4  14   4       16.50        7.89      8.00 o 
  -8  15   4        0.06        2.21     15.26 o 
  -7  15   4       11.91       58.65     12.66 o 
  -6  15   4       14.53        3.66      5.07 o 
  -5  15   4       43.47       46.14      6.03 o 
  -4  15   4        0.25        3.49      3.75 o 
  -3  15   4        0.40        0.71      2.97 o 
  -2  15   4        0.27       -0.71      4.04 o 
  -1  15   4        0.89        5.48      3.60 o 
   0  15   4        0.46        1.64      2.23 o 
   1  15   4       28.90       24.06      5.45 o 
   2  15   4       11.58        2.83     12.77 o 
   3  15   4       10.56       -3.16     21.02 o 
   4  15   4        1.03      -10.16      7.55 o 
  -7  16   4       13.98       14.66      7.48 o 
  -6  16   4       14.48       -7.96      7.78 o 
  -5  16   4        2.44        5.44      6.92 o 
  -4  16   4       25.01       24.36     12.13 o 
  -3  16   4       20.84       25.63      3.18 o 
  -2  16   4       50.04       52.64      6.06 o 
  -1  16   4        0.11       -7.51      7.18 o 
   0  16   4       16.11        8.80      5.43 o 
   1  16   4       41.76       53.71      6.52 o 
   2  16   4        1.41       -7.66      6.95 o 
   3  16   4        1.48       -2.08      6.88 o 
  -6  17   4        9.14        0.26      6.78 o 
  -5  17   4        0.90        5.68      5.01 o 
  -4  17   4        0.06       24.88     16.94 o 
  -3  17   4        5.52       13.18      7.85 o 
  -2  17   4        0.02       -4.34      4.15 o 
  -1  17   4       88.59      108.37     16.84 o 
   0  17   4       40.35       46.01     15.80 o 
   1  17   4        3.42       -8.66      5.77 o 
   2  17   4        4.61        5.91     19.47 o 
  -5  18   4       45.02       25.37      8.53 o 
  -4  18   4        0.96        2.38      4.57 o 
  -3  18   4        0.02        3.89      5.01 o 
  -2  18   4       37.57       44.50     14.30 o 
  -1  18   4       16.37       32.00      6.49 o 
   0  18   4        4.94       10.13      5.36 o 
  -3  19   4        2.76        4.11      4.30 o 
  -2  19   4        0.24       12.51      9.41 o 
   1 -19   5        1.27      -16.81     11.21 o 
   2 -19   5        2.44       -0.28      6.43 o 
   0 -18   5        0.72        2.09     10.21 o 
   1 -18   5        1.70       -3.27     19.06 o 
   2 -18   5       31.12       79.38     27.64 o 
   3 -18   5       10.76       -9.26     18.84 o 
   4 -18   5       33.72       30.73     29.86 o 
   5 -18   5       18.64       17.20     10.91 o 
  -1 -17   5        5.30       11.54      8.35 o 
   0 -17   5        2.19        2.79      5.64 o 
   1 -17   5        1.02       -0.15      8.88 o 
   2 -17   5       27.33       40.08     35.51 o 
   3 -17   5        6.77       26.69     11.66 o 
   4 -17   5        5.07        6.09      8.08 o 
   5 -17   5        0.35      -19.09     12.93 o 
   6 -17   5        6.72       14.80      9.83 o 
  -2 -16   5       34.33       54.57      9.33 o 
  -1 -16   5       75.85      107.81     33.10 o 
   0 -16   5        0.80       -1.66      6.58 o 
   1 -16   5        1.77       25.23     17.61 o 
   2 -16   5       51.89       41.68     10.17 o 
   3 -16   5        1.33        2.69      6.05 o 
   4 -16   5       23.58        2.36     22.02 o 
   5 -16   5        8.34      -13.12     12.95 o 
   6 -16   5        0.01        1.17     20.37 o 
  -4 -15   5       18.41        8.16      4.64 o 
  -1 -15   5        5.76       15.47      7.28 o 
   0 -15   5       35.66       35.60     19.93 o 
   1 -15   5      138.03      146.89     14.43 o 
   2 -15   5        3.73        2.63      5.28 o 
   3 -15   5       13.20        1.39      7.84 o 
   4 -15   5      132.12      135.73      9.15 o 
   5 -15   5        0.87        1.20      2.27 o 
   6 -15   5        0.54       12.10      6.35 o 
   7 -15   5        8.14        8.12     14.92 o 
  -5 -14   5       20.97       16.55      5.87 o 
  -4 -14   5        0.42        2.68     15.02 o 
  -3 -14   5       23.18        9.49      3.33 o 
  -1 -14   5       43.56       30.93      9.21 o 
   0 -14   5      505.35      714.13     69.20 o 
   1 -14   5      184.69      188.46     11.74 o 
   2 -14   5       55.30       38.54     16.19 o 
   3 -14   5       55.11       22.88      5.38 o 
   4 -14   5       46.37       39.61      7.75 o 
   5 -14   5        2.09        6.07      5.19 o 
   6 -14   5        7.58        6.04      3.97 o 
   8 -14   5        0.06      -11.11      8.36 o 
  -6 -13   5        4.22       16.20     13.31 o 
  -5 -13   5       13.04       -7.45      6.45 o 
  -4 -13   5        2.17       12.60      7.69 o 
  -3 -13   5      827.31      804.07     19.54 o 
  -2 -13   5      268.93      237.84     15.41 o 
  -1 -13   5       79.62      132.88     25.72 o 
   0 -13   5      379.31      343.12     11.80 o 
   1 -13   5      202.36      199.51     10.26 o 
   2 -13   5        2.55       -0.26      3.64 o 
   3 -13   5        1.63       17.96      6.14 o 
   4 -13   5        5.29       12.88      5.19 o 
   5 -13   5        0.54        2.08      2.42 o 
   6 -13   5       39.24       37.52      7.08 o 
   7 -13   5        3.25        3.90     10.51 o 
   8 -13   5       28.59       -4.05     12.95 o 
  -6 -12   5       21.89       16.25     35.62 o 
  -5 -12   5       25.66       33.09      8.02 o 
  -4 -12   5      123.38      107.83      5.83 o 
  -3 -12   5      139.17      151.57     11.77 o 
  -2 -12   5        3.53        4.78     14.44 o 
  -1 -12   5       18.93       48.91     11.99 o 
   0 -12   5       81.74       95.14      5.72 o 
   1 -12   5       78.95       96.60      5.39 o 
   2 -12   5       35.43       28.10      7.21 o 
   3 -12   5      111.00       89.63      5.93 o 
   4 -12   5      403.35      410.60     25.75 o 
   5 -12   5       48.85       53.09      3.05 o 
   6 -12   5       47.71       51.14      7.53 o 
   7 -12   5        6.34        4.13      8.24 o 
   8 -12   5        3.74      -10.95     12.98 o 
  -7 -11   5        2.14       -8.72      7.59 o 
  -6 -11   5       12.99        4.18     10.11 o 
  -5 -11   5        0.00       -2.40      7.03 o 
  -4 -11   5        0.84        7.26      2.97 o 
  -3 -11   5        6.88        9.20      5.98 o 
  -2 -11   5       15.68      148.58      8.19 o 
  -1 -11   5     1501.59     1474.14     88.84 o 
   0 -11   5      499.02      545.64     24.98 o 
   1 -11   5      436.55      445.04     22.91 o 
   2 -11   5        1.40        1.29      3.91 o 
   3 -11   5      200.57      204.76      7.12 o 
   4 -11   5        0.34       -0.84      2.77 o 
   5 -11   5       77.62       60.33      5.85 o 
   6 -11   5       20.68       19.72      4.33 o 
   7 -11   5       27.40       31.34      9.94 o 
   8 -11   5        4.48       -2.03     10.09 o 
   9 -11   5       19.08       -3.61     14.49 o 
  -7 -10   5       18.71       -8.82     12.72 o 
  -6 -10   5        9.00        2.45      5.61 o 
  -5 -10   5       34.34       25.58      5.81 o 
  -4 -10   5      159.01      138.32      7.15 o 
  -3 -10   5      179.34      220.17     11.33 o 
  -2 -10   5       80.73      110.53      8.78 o 
  -1 -10   5      825.63      846.91     62.57 o 
   0 -10   5       67.18       61.07      6.53 o 
   1 -10   5      129.72      115.42      4.79 o 
   2 -10   5        0.02       -2.58      3.36 o 
   3 -10   5       67.10       83.98      6.01 o 
   4 -10   5        0.20       -0.70      3.36 o 
   5 -10   5      119.07      101.41     11.02 o 
   6 -10   5       77.48       80.60      9.93 o 
   7 -10   5       70.50       75.10     10.94 o 
   8 -10   5        8.14        9.48      5.52 o 
   9 -10   5        9.39        0.33     10.74 o 
  -8  -9   5        1.33       14.14     10.88 o 
  -7  -9   5       24.20       11.28      5.70 o 
  -6  -9   5        7.56       -0.32      4.69 o 
  -5  -9   5       72.82       54.61      3.18 o 
  -4  -9   5      127.19      129.82      4.15 o 
  -3  -9   5       50.89       62.08      2.68 o 
  -2  -9   5       58.65       70.80      9.74 o 
  -1  -9   5        3.44       -4.17      4.38 o 
   0  -9   5        5.05        2.61      3.86 o 
   1  -9   5       27.32       23.55      4.06 o 
   2  -9   5       89.63       87.72      4.48 o 
   3  -9   5        1.14        0.20      2.28 o 
   4  -9   5      429.07      425.22     27.56 o 
   5  -9   5       21.32       34.14      5.22 o 
   6  -9   5      236.12      228.05     17.53 o 
   7  -9   5       29.26       36.40      5.82 o 
   8  -9   5        2.67       32.31     10.99 o 
   9  -9   5        2.21       27.59      7.07 o 
  -8  -8   5       76.56       48.11     14.01 o 
  -7  -8   5       70.67       82.69      6.47 o 
  -6  -8   5       19.01       23.98      4.39 o 
  -5  -8   5        0.65        4.55      3.20 o 
  -4  -8   5        6.67       24.64      3.66 o 
  -3  -8   5        9.83       50.96      8.16 o 
  -2  -8   5      158.14      186.90      3.52 o 
  -1  -8   5       28.14       26.31      4.44 o 
   0  -8   5     2637.03     2414.39     61.31 o 
   1  -8   5      467.03      403.43     15.73 o 
   2  -8   5     1366.49     1431.07     15.20 o 
   3  -8   5      543.25      529.85     11.79 o 
   4  -8   5        0.20        0.74      5.43 o 
   5  -8   5      120.93      105.19      8.57 o 
   6  -8   5        9.80       12.51      3.66 o 
   7  -8   5       17.27       31.12      5.86 o 
   8  -8   5        9.04       20.31      6.90 o 
   9  -8   5       58.95       67.33     17.67 o 
  -8  -7   5        4.65        8.53      5.73 o 
  -7  -7   5        0.15        3.90      7.76 o 
  -6  -7   5      111.88      108.70     12.58 o 
  -5  -7   5       12.72       32.08      3.98 o 
  -4  -7   5      152.70      179.67      8.25 o 
  -3  -7   5      120.21      129.14      6.94 o 
  -2  -7   5      189.93      235.27      6.92 o 
  -1  -7   5      312.96      312.47      4.53 o 
   0  -7   5      325.58      288.41      6.80 o 
   1  -7   5      192.65      223.79      5.33 o 
   2  -7   5      273.29      273.40      5.89 o 
   3  -7   5      411.86      373.46     14.57 o 
   4  -7   5       70.57       69.53      5.69 o 
   5  -7   5      169.97      155.30     15.23 o 
   6  -7   5     1326.85     1403.06    105.62 o 
   7  -7   5      277.23      261.51     26.76 o 
   8  -7   5        0.46        6.96      4.91 o 
   9  -7   5        7.71       -7.17     11.05 o 
  -9  -6   5        1.37       14.48     18.49 o 
  -8  -6   5       10.98        2.51      5.85 o 
  -7  -6   5       14.92        1.19      3.96 o 
  -6  -6   5      100.91      160.46     12.68 o 
  -5  -6   5       61.55      333.48      8.38 o 
  -4  -6   5        3.27       60.10     14.77 o 
  -3  -6   5      157.26      135.97      5.01 o 
  -2  -6   5       47.47       74.97      5.84 o 
  -1  -6   5      168.41      174.13      6.48 o 
   1  -6   5     1384.66     1539.86     19.30 o 
   2  -6   5     3667.40     3775.14     78.77 o 
   3  -6   5       20.63       -0.94      2.18 o 
   4  -6   5     1550.92     1458.66     46.71 o 
   5  -6   5      206.32      209.96     13.34 o 
   6  -6   5       62.50       72.49      6.61 o 
   7  -6   5       37.16       19.37      9.04 o 
   8  -6   5        2.67        2.17     10.44 o 
   9  -6   5        8.57       19.87     14.59 o 
  -9  -5   5        1.78       12.70      8.33 o 
  -8  -5   5        5.63       17.63     13.70 o 
  -7  -5   5       69.20       67.63      5.66 o 
  -6  -5   5        5.14      122.17     17.09 o 
  -5  -5   5      310.30      312.76     13.75 o 
  -4  -5   5        2.86        6.23      2.82 o 
  -3  -5   5       87.82      102.29      3.73 o 
  -2  -5   5      191.59      258.42      4.59 o 
  -1  -5   5       52.51      102.50      6.15 o 
   0  -5   5    12192.66    13020.87    277.82 o 
   1  -5   5      123.22      183.29      5.76 o 
   2  -5   5      124.26      131.37      5.33 o 
   3  -5   5       40.17       48.17      4.51 o 
   4  -5   5      155.21      137.64      4.35 o 
   5  -5   5       73.93      109.09      7.82 o 
   6  -5   5      511.51      522.97     30.31 o 
   7  -5   5       46.15       56.69      4.75 o 
   8  -5   5        2.56        4.81      5.43 o 
  -9  -4   5        1.15       -3.76     13.94 o 
  -8  -4   5        1.77       16.59      5.68 o 
  -7  -4   5       40.80       34.30      5.27 o 
  -6  -4   5       55.64       59.41      5.71 o 
  -5  -4   5      108.71      116.86      7.58 o 
  -4  -4   5       68.31       59.82      4.84 o 
  -3  -4   5     4120.58     4090.27     52.08 o 
  -2  -4   5      694.87      753.50     16.54 o 
  -1  -4   5     2018.38     2357.64     31.35 o 
   0  -4   5       63.49       62.08      2.72 o 
   1  -4   5       21.74       11.68      2.29 o 
   2  -4   5      311.15      315.86     11.76 o 
   3  -4   5      405.52      428.02      8.41 o 
   4  -4   5       45.70      101.99     20.73 o 
   5  -4   5     2210.15     2269.63     49.61 o 
   6  -4   5     1361.26     1409.78     38.60 o 
   7  -4   5      405.70      455.81     13.87 o 
   8  -4   5        2.56       20.02     26.36 o 
   9  -4   5        4.92       19.05      8.85 o 
  -9  -3   5        0.20       11.55      8.19 o 
  -8  -3   5        6.83       28.38     10.95 o 
  -7  -3   5       44.91       70.33      7.73 o 
  -6  -3   5      416.33      617.11     36.20 o 
  -5  -3   5      469.89      394.58      8.33 o 
  -4  -3   5      180.55      202.16      6.13 o 
  -3  -3   5      275.06      281.91     11.46 o 
  -2  -3   5      935.56      944.69     12.23 o 
   0  -3   5        5.03       10.48      1.99 o 
   1  -3   5     1056.91      920.03     53.43 o 
   2  -3   5     6485.73     6274.46    129.52 o 
   3  -3   5      116.32       93.67      8.77 o 
   4  -3   5     1750.28     1736.48     48.13 o 
   5  -3   5      140.99      161.43     12.23 o 
   6  -3   5      463.75      444.42     10.96 o 
   7  -3   5        6.85        3.17     10.49 o 
   8  -3   5        0.48        0.74      6.19 o 
   9  -3   5       12.54       44.79     12.84 o 
 -10  -2   5        4.12       -1.72      8.04 o 
  -9  -2   5        3.63       14.37      5.84 o 
  -8  -2   5        0.87        8.83      8.00 o 
  -7  -2   5        8.40       30.40      6.55 o 
  -6  -2   5     2365.80     2199.33     36.85 o 
  -5  -2   5       61.64       61.94      4.58 o 
  -4  -2   5        0.07       -4.39      6.91 o 
  -3  -2   5        2.16       77.38     25.61 o 
  -2  -2   5       20.15       21.18      2.41 o 
  -1  -2   5     1000.59      945.17     10.86 o 
   0  -2   5     4107.94     4236.65     44.36 o 
   1  -2   5     2632.60     2518.81     26.94 o 
   2  -2   5      283.32      261.62      7.33 o 
   3  -2   5       94.47      105.58      3.87 o 
   4  -2   5      114.78      132.08      5.00 o 
   5  -2   5        5.73        4.51      4.75 o 
   6  -2   5       32.42       55.18      6.17 o 
   7  -2   5       50.23       32.24      6.47 o 
   8  -2   5       28.27       57.18     12.13 o 
   9  -2   5       19.92       16.12     10.68 o 
 -10  -1   5       39.96       53.59     16.66 o 
  -9  -1   5       19.53        0.94      7.53 o 
  -8  -1   5        8.86        4.24     12.59 o 
  -7  -1   5       79.21       78.82      7.49 o 
  -6  -1   5        1.83       32.05     16.04 o 
  -5  -1   5       90.47      104.33      5.11 o 
  -4  -1   5     4303.12     4282.79    112.81 o 
  -3  -1   5      303.27      374.97      8.38 o 
  -1  -1   5      362.90      386.71      5.46 o 
   0  -1   5       18.22       12.69      3.98 o 
   1  -1   5      503.70      482.06      6.21 o 
   2  -1   5      114.58       85.83     14.86 o 
   3  -1   5       74.63       74.44      3.89 o 
   4  -1   5      172.15      159.68     10.69 o 
   5  -1   5      109.70      106.07      4.90 o 
   6  -1   5      203.46      191.16     12.74 o 
   7  -1   5        4.01       -7.33      6.97 o 
   8  -1   5      283.83      263.55     18.10 o 
   9  -1   5        1.96        8.15     11.75 o 
 -10   0   5        2.21        7.21     12.90 o 
  -9   0   5        5.42       -1.36     14.81 o 
  -8   0   5        0.20       -0.69      7.23 o 
  -7   0   5      208.04      197.16      7.56 o 
  -6   0   5       12.50       13.90      9.04 o 
  -5   0   5      309.65      339.85     10.17 o 
  -4   0   5     1452.04     1508.61     26.60 o 
  -3   0   5       25.86       49.53      2.98 o 
  -2   0   5      123.42      132.32      3.91 o 
  -1   0   5       32.59       34.39      1.71 o 
   0   0   5        8.06       11.85      3.85 o 
   1   0   5      504.78      458.30     19.97 o 
   2   0   5     2489.77     2498.41     34.88 o 
   4   0   5      398.27      398.79     19.46 o 
   5   0   5      146.94      133.85      8.92 o 
   6   0   5       81.32       76.45      9.75 o 
   7   0   5        4.61        4.15      5.21 o 
   8   0   5        0.07       15.14      8.92 o 
   9   0   5        0.17        1.65     18.65 o 
 -10   1   5       20.34       22.49      7.63 o 
  -9   1   5        0.00       16.77     17.54 o 
  -8   1   5       61.33       47.77      4.61 o 
  -7   1   5        8.54       -0.03      4.06 o 
  -6   1   5       37.95       46.82      4.87 o 
  -5   1   5        1.05        1.88      3.79 o 
  -4   1   5        0.92       24.90      8.38 o 
  -3   1   5      730.17      707.02     11.34 o 
  -2   1   5      149.02      122.63      4.31 o 
  -1   1   5      526.16      512.90     10.16 o 
   0   1   5     5405.73     5177.03    174.20 o 
   1   1   5        1.07       13.19      5.09 o 
   2   1   5     2350.20     2730.03     38.50 o 
   3   1   5      331.51      359.68      7.68 o 
   4   1   5       50.59       46.70      5.86 o 
   5   1   5        0.89        3.54      8.86 o 
   6   1   5       73.01       76.22      4.91 o 
   7   1   5        6.48       11.86      6.94 o 
   8   1   5       48.85       25.83      9.63 o 
   9   1   5        4.73        8.91      8.74 o 
 -10   2   5        0.67       14.54      9.62 o 
  -9   2   5       15.87       35.56      9.27 o 
  -8   2   5       48.17       45.68     17.25 o 
  -7   2   5        5.42       14.86      4.78 o 
  -6   2   5      139.04      131.46      6.01 o 
  -5   2   5       15.83      104.18     27.84 o 
  -4   2   5      355.87      652.53     62.15 o 
  -3   2   5        1.07       12.83      4.61 o 
  -2   2   5     4157.88     4002.36     61.14 o 
  -1   2   5     1563.70     1601.33     38.37 o 
   0   2   5        1.81       27.89     72.03 o 
   1   2   5       80.96      156.73      6.06 o 
   2   2   5       11.70      189.12     43.48 o 
   3   2   5      153.11      152.89      5.17 o 
   4   2   5     1230.36      987.72    213.66 o 
   5   2   5      132.97      112.98      5.20 o 
   6   2   5      102.37       92.72      6.29 o 
   7   2   5       77.43       85.73     10.87 o 
   8   2   5       26.63        4.22      9.25 o 
   9   2   5        0.25        0.49     26.71 o 
 -10   3   5        2.94       14.27      8.35 o 
  -9   3   5       14.21       38.55      8.41 o 
  -8   3   5       78.45       65.32     18.08 o 
  -7   3   5      160.80      144.06     14.66 o 
  -6   3   5      757.16      718.73     45.33 o 
  -5   3   5       12.75       11.80      2.90 o 
  -4   3   5      865.48      842.20     22.39 o 
  -3   3   5      288.07      309.24      8.74 o 
  -2   3   5       67.84       63.86      5.98 o 
  -1   3   5     1304.85     1196.17     28.13 o 
   0   3   5      302.98      301.35      5.72 o 
   1   3   5     3644.34     3534.64     74.38 o 
   2   3   5     1184.62     1216.76     18.42 o 
   3   3   5       97.14      106.25      5.32 o 
   4   3   5      915.06      746.30    138.85 o 
   5   3   5       46.56       60.23     11.01 o 
   6   3   5       11.03        6.06      4.00 o 
   7   3   5       40.71       46.47      6.47 o 
   8   3   5       30.28       -2.85      7.40 o 
   9   3   5        0.17        6.31      6.29 o 
 -10   4   5        4.13      -10.30     12.19 o 
  -9   4   5       38.86       38.17     11.23 o 
  -8   4   5       55.56       43.24      8.01 o 
  -7   4   5       43.49       33.45      7.23 o 
  -6   4   5       46.46       58.13     20.30 o 
  -5   4   5       14.62        5.38      7.60 o 
  -4   4   5       42.41       64.64      4.65 o 
  -3   4   5      617.21      617.48     10.07 o 
  -2   4   5       45.29       32.67      2.43 o 
  -1   4   5        6.08        3.03      1.89 o 
   0   4   5       48.27       72.68      6.83 o 
   1   4   5     1707.91     1884.53     50.23 o 
   2   4   5      137.88      151.47      8.62 o 
   3   4   5        0.92        2.84      3.34 o 
   4   4   5       40.48       21.64      4.59 o 
   5   4   5        1.56        6.10      3.16 o 
   6   4   5       15.89       12.33      7.00 o 
   7   4   5        3.28        3.26      3.98 o 
   8   4   5        7.17      -11.71      7.81 o 
 -10   5   5       17.36        9.68      8.58 o 
  -9   5   5       21.92       37.15      8.88 o 
  -8   5   5      116.66      110.69     13.30 o 
  -7   5   5       19.77       14.11      5.60 o 
  -6   5   5        0.45       -8.05      6.37 o 
  -5   5   5      170.96      192.44     20.54 o 
  -4   5   5      340.34      285.78     10.21 o 
  -3   5   5     3377.92     3473.12     60.47 o 
  -2   5   5      540.97      498.26     20.96 o 
  -1   5   5      131.10      153.06      5.82 o 
   0   5   5       41.86       63.71      3.83 o 
   1   5   5       57.66       45.23      8.29 o 
   2   5   5      104.21      103.36      4.87 o 
   3   5   5        1.71        3.41      3.32 o 
   4   5   5       34.81       35.51      4.95 o 
   5   5   5      249.55      204.30     25.55 o 
   6   5   5       33.89        1.84      4.91 o 
   7   5   5       45.10       24.50     10.10 o 
   8   5   5        0.42      -12.37      8.25 o 
 -10   6   5        5.85       26.48     12.51 o 
  -9   6   5       49.82       52.62      8.64 o 
  -8   6   5       63.27       64.49      6.65 o 
  -7   6   5       12.50       12.20      9.49 o 
  -6   6   5      479.92      437.37     28.06 o 
  -5   6   5      246.63      291.88     23.18 o 
  -4   6   5      290.11      296.27      8.93 o 
  -3   6   5      124.04      124.32      7.32 o 
  -2   6   5      682.70      717.79     14.75 o 
  -1   6   5       31.77       50.49      1.97 o 
   0   6   5      116.34       96.06      5.42 o 
   1   6   5      537.08      401.07     41.78 o 
   2   6   5      224.83      209.08      8.04 o 
   3   6   5        4.47       16.91      3.48 o 
   4   6   5      207.41      302.09      7.75 o 
   5   6   5       73.83       76.12      7.02 o 
   6   6   5        0.52       -3.40      4.28 o 
   7   6   5        6.25        5.95      4.03 o 
   8   6   5        7.60       -7.94      8.02 o 
 -10   7   5        1.36        1.64     13.42 o 
  -9   7   5        9.80       36.06     14.49 o 
  -8   7   5      402.39      390.35     14.74 o 
  -7   7   5       15.66       14.02      5.16 o 
  -6   7   5       41.42       35.74      7.14 o 
  -5   7   5        0.02       -4.82      3.74 o 
  -4   7   5       11.51       11.63      5.29 o 
  -3   7   5      371.94      365.65      6.19 o 
  -1   7   5      608.55     1075.68     50.28 o 
   0   7   5      196.15      233.16     19.50 o 
   1   7   5      156.46      162.45     16.10 o 
   2   7   5       91.86       72.93      9.61 o 
   3   7   5      192.24      180.27      5.31 o 
   4   7   5       55.20       45.33      4.76 o 
   5   7   5       42.60       55.19      6.26 o 
   6   7   5        0.07       11.50      6.94 o 
   7   7   5       14.96       25.65     10.53 o 
 -10   8   5       12.82       -6.35     12.14 o 
  -9   8   5       31.80       42.80      8.51 o 
  -8   8   5        1.57       15.26      4.81 o 
  -7   8   5       61.36       54.03     11.38 o 
  -6   8   5        1.92        6.95      3.70 o 
  -5   8   5       90.08       68.76      8.62 o 
  -4   8   5       32.37       34.52      4.79 o 
  -3   8   5      600.26      600.00     17.06 o 
  -2   8   5      135.24      191.39      7.97 o 
  -1   8   5        0.07       -2.52      2.11 o 
   0   8   5       20.45       15.70      1.75 o 
   1   8   5       12.49        8.40      3.15 o 
   2   8   5      257.74      282.14     29.78 o 
   3   8   5       55.47       85.03      4.01 o 
   4   8   5      175.35      215.83     24.51 o 
   5   8   5       79.00       89.62      6.55 o 
   6   8   5      285.67      265.40     10.04 o 
   7   8   5        2.61       23.10     38.00 o 
 -10   9   5        0.93        9.40      8.60 o 
  -9   9   5       31.38       16.22      8.31 o 
  -8   9   5       76.83       92.31      7.55 o 
  -7   9   5      257.68      284.37     13.25 o 
  -6   9   5      131.50      169.91     32.20 o 
  -5   9   5       20.41       16.25      4.05 o 
  -4   9   5       79.55       90.81      5.47 o 
  -3   9   5        7.95       12.20      3.30 o 
  -2   9   5      142.17      145.58      5.28 o 
  -1   9   5       79.34       63.44      2.78 o 
   0   9   5       32.88       28.36      2.07 o 
   1   9   5       23.36       21.45      3.38 o 
   2   9   5       51.40       54.14      9.89 o 
   3   9   5      325.14      336.45      9.91 o 
   4   9   5        2.53        8.32      8.31 o 
   5   9   5      128.97      142.10     17.28 o 
   6   9   5       19.12       26.16     16.55 o 
   7   9   5        0.05       10.68     14.30 o 
  -9  10   5        7.70       46.35      7.30 o 
  -8  10   5       43.72       44.16     22.63 o 
  -7  10   5      185.68      204.87      8.42 o 
  -6  10   5        0.55        6.66      5.91 o 
  -5  10   5       42.49       43.75      6.59 o 
  -4  10   5        6.74       20.29      5.98 o 
  -3  10   5       62.82       86.38      4.68 o 
  -2  10   5       74.16       78.38      3.63 o 
  -1  10   5      616.48      639.32     11.16 o 
   0  10   5      316.45      275.22     12.15 o 
   1  10   5       50.57       36.21      3.70 o 
   2  10   5        3.60       30.93      6.48 o 
   3  10   5        7.74        9.35      3.71 o 
   4  10   5        0.02       13.84      9.38 o 
   5  10   5       67.24       61.09      6.54 o 
   6  10   5      110.91       96.16      9.43 o 
  -9  11   5        0.11       -9.61      9.32 o 
  -8  11   5        7.18        7.49     29.40 o 
  -7  11   5       39.74       62.43     11.55 o 
  -6  11   5      245.69      221.69     23.95 o 
  -5  11   5       60.92       55.82      7.36 o 
  -4  11   5      166.18      172.76      8.68 o 
  -3  11   5      212.10      204.26      7.87 o 
  -2  11   5      502.33      532.47     13.62 o 
  -1  11   5       21.23       36.94      4.12 o 
   0  11   5       42.22       45.55      6.44 o 
   1  11   5        6.33        9.83      7.58 o 
   2  11   5      268.35      226.43     23.25 o 
   3  11   5        7.38        8.56      5.28 o 
   4  11   5        4.19        1.51      4.42 o 
   5  11   5        9.92        6.37     18.61 o 
   6  11   5       13.02       25.27      6.83 o 
  -9  12   5        7.91      -16.24     12.24 o 
  -8  12   5       39.84       64.31     16.73 o 
  -7  12   5       98.98      125.09     10.44 o 
  -6  12   5      681.58      688.88     34.65 o 
  -5  12   5       65.33       75.89      7.33 o 
  -4  12   5        0.60       -2.22      3.59 o 
  -3  12   5      179.38      159.28      9.33 o 
  -2  12   5       74.23       81.47      6.25 o 
  -1  12   5        0.65       -0.30      4.32 o 
   0  12   5        0.13        2.66      2.62 o 
   1  12   5       34.66       67.98      9.62 o 
   2  12   5       25.20       32.99      6.03 o 
   3  12   5      115.32      101.30      9.53 o 
   4  12   5        5.07       -2.27      4.57 o 
   5  12   5        4.68       17.35     17.81 o 
  -9  13   5       21.35       20.33     40.99 o 
  -8  13   5        0.15       19.78      9.60 o 
  -7  13   5       21.97        7.80      5.82 o 
  -6  13   5      316.41      347.15     20.22 o 
  -5  13   5       21.30       20.79      4.07 o 
  -4  13   5        9.48       10.04      5.88 o 
  -3  13   5        2.82       -0.64      2.56 o 
  -2  13   5       25.53       26.39      3.01 o 
  -1  13   5      286.88      296.86     18.19 o 
   0  13   5      105.06      108.64      6.17 o 
   1  13   5       56.35       48.78      6.71 o 
   2  13   5       40.25       46.31      4.73 o 
   3  13   5        2.11       -6.36      6.49 o 
   4  13   5       24.19        7.09     10.87 o 
  -8  14   5        5.17        9.71      9.12 o 
  -7  14   5        7.42       20.17      8.31 o 
  -6  14   5        3.88       30.27     10.21 o 
  -5  14   5       22.48       23.24      9.02 o 
  -4  14   5      114.34      105.45      8.61 o 
  -3  14   5       79.05       80.69      7.44 o 
  -2  14   5       35.57       45.21      5.73 o 
  -1  14   5        4.25        1.54      4.66 o 
   0  14   5        1.95       -0.71      2.21 o 
   1  14   5        1.62       -0.26      2.19 o 
   2  14   5       15.52       14.91      5.15 o 
   3  14   5        0.02        9.82      4.69 o 
   4  14   5       13.20       -1.99      9.36 o 
  -8  15   5        4.27        2.38     10.51 o 
  -7  15   5       26.76       16.50     11.53 o 
  -6  15   5      290.91      298.92     37.46 o 
  -5  15   5        3.53       -0.34      4.11 o 
  -4  15   5        1.99       -4.76      3.18 o 
  -3  15   5       56.05       55.29      4.20 o 
  -2  15   5       15.00       18.20      4.98 o 
  -1  15   5        0.31       -1.78      4.44 o 
   0  15   5        1.41        3.28      6.12 o 
   1  15   5       18.77        7.24      7.29 o 
   2  15   5        0.34        1.54     15.92 o 
   3  15   5       11.32       11.01      8.62 o 
  -7  16   5       12.84       39.93     11.71 o 
  -6  16   5       40.79       22.72      9.54 o 
  -5  16   5        8.86       21.70      5.81 o 
  -4  16   5        2.67        3.34      4.78 o 
  -3  16   5       51.50       56.27      7.45 o 
  -2  16   5       13.45       14.16      3.80 o 
  -1  16   5      105.12      116.77      5.88 o 
   0  16   5        5.81        8.40     13.97 o 
   1  16   5       22.38       43.40     33.85 o 
   2  16   5        0.32        0.25      6.67 o 
  -6  17   5        8.76        3.25      5.86 o 
  -5  17   5        1.73        8.67      5.35 o 
  -4  17   5        1.23       10.84      8.12 o 
  -3  17   5        0.04       16.76      6.61 o 
  -2  17   5       13.09       11.61      4.68 o 
  -1  17   5        0.09      -10.02     14.11 o 
   0  17   5        0.00       -5.18      4.89 o 
   1  17   5        0.15      -12.32      8.22 o 
  -5  18   5        2.89       -6.62      4.60 o 
  -4  18   5       15.80      -11.34      9.93 o 
  -3  18   5       14.96       26.61      7.50 o 
  -2  18   5        1.44       18.19     15.18 o 
  -1  18   5        0.05       -3.74      6.46 o 
   0  18   5       13.66       30.27     25.89 o 
  -1 -18   6        9.03        4.95     10.59 o 
   0 -18   6        1.07       -5.08      9.55 o 
   1 -18   6       10.55       40.02     36.58 o 
   3 -18   6        2.78      -13.88      9.26 o 
   4 -18   6        1.05       39.24     15.81 o 
  -2 -17   6        1.95      -15.08     10.82 o 
  -1 -17   6       42.57       41.17     10.68 o 
   0 -17   6       23.83       25.67     11.96 o 
   2 -17   6        4.23        9.15      7.51 o 
   3 -17   6       12.82       20.17     23.82 o 
   4 -17   6        0.36       15.52     12.29 o 
   5 -17   6       18.13       29.61     10.79 o 
  -2 -16   6        0.07        0.28      9.75 o 
   0 -16   6        2.46       13.21      8.03 o 
   1 -16   6        3.59        8.44      8.00 o 
   2 -16   6       30.90       31.80     17.09 o 
   3 -16   6       13.92       25.87      8.91 o 
   4 -16   6       89.86       37.87     16.48 o 
   5 -16   6        0.62        0.62      7.13 o 
   6 -16   6        0.02       13.32     16.85 o 
  -4 -15   6        0.79       17.31     12.41 o 
  -2 -15   6        1.19       -7.37      6.80 o 
  -1 -15   6       70.37       73.40      7.12 o 
   0 -15   6      172.92      180.78     10.33 o 
   1 -15   6      122.73       77.54      7.12 o 
   2 -15   6        7.25       -0.17      7.36 o 
   3 -15   6       30.07       31.94      9.19 o 
   4 -15   6       16.45       31.37      7.29 o 
   5 -15   6        0.02       -6.87     11.08 o 
   6 -15   6        7.05        6.51     10.94 o 
   7 -15   6       14.08        6.49      5.26 o 
  -5 -14   6        9.10       -3.07      5.31 o 
  -4 -14   6        7.09        2.33     16.46 o 
  -3 -14   6       44.22      118.14     16.28 o 
  -1 -14   6      173.37      167.50     33.53 o 
   0 -14   6      108.29      121.32     15.54 o 
   1 -14   6       23.67       11.26     10.40 o 
   2 -14   6        0.77        5.66      4.04 o 
   3 -14   6        5.21       -6.69      4.46 o 
   4 -14   6       93.40       50.41     12.19 o 
   5 -14   6       19.36       27.79      3.14 o 
   6 -14   6       17.09       10.59      3.59 o 
   7 -14   6       75.50       86.78     23.17 o 
  -6 -13   6        0.00        1.52     14.22 o 
  -5 -13   6        8.98       17.47     10.38 o 
  -4 -13   6       13.11       13.02      3.93 o 
  -3 -13   6      100.41      119.34      9.98 o 
  -2 -13   6       31.26       43.88     21.75 o 
  -1 -13   6        2.42      -10.13      6.76 o 
   0 -13   6       52.14       65.50     25.98 o 
   1 -13   6        7.22       13.24      5.96 o 
   2 -13   6       30.92        6.08      6.42 o 
   3 -13   6      119.01       71.08      7.15 o 
   4 -13   6       15.74       51.15      6.56 o 
   5 -13   6       45.15       58.84      8.86 o 
   6 -13   6       25.56       17.58      6.20 o 
   7 -13   6       22.48       -2.87     10.87 o 
   8 -13   6        0.66       -4.62      6.60 o 
  -6 -12   6        7.48       -8.47     11.13 o 
  -5 -12   6       23.00       38.81      4.63 o 
  -4 -12   6       44.23       56.53      5.78 o 
  -3 -12   6        0.00       -2.93      2.48 o 
  -2 -12   6       84.19       98.38      9.00 o 
  -1 -12   6       40.05       32.99      6.58 o 
   0 -12   6      926.65      838.71     39.14 o 
   1 -12   6       36.45       36.43     10.83 o 
   2 -12   6       58.38       34.88      3.86 o 
   3 -12   6       18.83       24.38      6.20 o 
   4 -12   6       62.98       76.83      7.47 o 
   5 -12   6       16.89        9.27      5.43 o 
   6 -12   6        3.27        2.13      3.39 o 
   7 -12   6        2.12        7.29      4.75 o 
   8 -12   6        5.97       15.00     13.17 o 
  -7 -11   6        1.66       12.15      9.70 o 
  -6 -11   6       13.39       -0.62     13.23 o 
  -5 -11   6        0.66        4.91      3.54 o 
  -4 -11   6        8.97        6.03      2.45 o 
  -3 -11   6      142.19      183.63      5.37 o 
  -2 -11   6       95.19      108.40     26.82 o 
  -1 -11   6        1.95       62.79     52.45 o 
   0 -11   6      102.77      111.89      7.38 o 
   1 -11   6      202.71      164.61      5.80 o 
   2 -11   6        5.20        1.31      4.37 o 
   3 -11   6       49.50       60.30      7.83 o 
   4 -11   6       15.66       30.52      5.58 o 
   5 -11   6       54.85       48.42      6.51 o 
   6 -11   6       13.24        2.68      4.74 o 
   7 -11   6        2.34       -3.84      5.95 o 
   8 -11   6        0.01       -2.83      5.97 o 
  -7 -10   6        4.98       -2.63     15.95 o 
  -6 -10   6       20.14       15.59      4.32 o 
  -5 -10   6       62.68       82.95      6.24 o 
  -4 -10   6       23.74       18.38      5.82 o 
  -3 -10   6       92.34      115.10      5.23 o 
  -2 -10   6       54.54       58.38      3.69 o 
  -1 -10   6        1.99        5.06      5.27 o 
   0 -10   6       11.97        5.23      3.37 o 
   1 -10   6      149.42      158.58      5.75 o 
   2 -10   6       88.87      141.30      9.62 o 
   3 -10   6      190.53      192.14      4.73 o 
   4 -10   6      662.33      578.58     35.18 o 
   5 -10   6      264.75      243.97     24.08 o 
   6 -10   6       54.58       48.85      7.17 o 
   7 -10   6       22.80       23.40      7.29 o 
   8 -10   6        0.01       -3.12      5.57 o 
   9 -10   6        0.72      -15.15     15.03 o 
  -7  -9   6       53.54       37.78     16.34 o 
  -6  -9   6        2.04        4.87      6.68 o 
  -5  -9   6       15.32        3.71      2.87 o 
  -4  -9   6        2.96       14.69      4.76 o 
  -3  -9   6        0.43        6.50      2.81 o 
  -2  -9   6      198.72      223.95      6.13 o 
  -1  -9   6      323.42      286.04     28.24 o 
   0  -9   6      841.33      847.42     32.53 o 
   1  -9   6      535.68      512.01      9.64 o 
   2  -9   6       12.55       13.17      2.83 o 
   3  -9   6      148.20      163.58      8.17 o 
   4  -9   6       23.58       16.55      2.58 o 
   5  -9   6       43.99       36.37      6.18 o 
   6  -9   6       38.63       41.20      5.02 o 
   7  -9   6        6.43       -3.76      4.53 o 
   8  -9   6        5.22       17.59      4.70 o 
   9  -9   6       12.25       -1.04     14.88 o 
  -8  -8   6       13.34       18.48      8.57 o 
  -7  -8   6        0.06       -4.03      5.67 o 
  -6  -8   6        0.21        1.49      3.92 o 
  -5  -8   6       95.69       76.11     11.89 o 
  -4  -8   6      256.02      269.96     20.15 o 
  -3  -8   6        0.03       16.75      9.49 o 
  -2  -8   6      442.06      421.62      6.01 o 
  -1  -8   6       16.19       16.39     11.59 o 
   0  -8   6      104.36       98.85      4.29 o 
   1  -8   6        6.91        6.53      3.90 o 
   2  -8   6      238.85      227.34      7.18 o 
   3  -8   6        5.67        4.43      1.95 o 
   4  -8   6       82.71       76.09      6.41 o 
   5  -8   6       42.67       32.62      6.55 o 
   6  -8   6      379.33      340.84     41.42 o 
   7  -8   6       69.40       71.12     11.78 o 
   8  -8   6       27.57       35.08      4.32 o 
   9  -8   6        1.07       11.08      9.50 o 
  -8  -7   6        8.21       11.91     10.67 o 
  -7  -7   6       25.82       22.79      5.08 o 
  -6  -7   6       66.71       78.78      8.94 o 
  -5  -7   6       35.72       49.29      5.98 o 
  -4  -7   6       15.03       20.53      8.42 o 
  -3  -7   6       31.11       35.70      2.53 o 
  -2  -7   6      686.13      746.64     10.91 o 
  -1  -7   6        0.67        1.77      3.35 o 
   0  -7   6        3.41       -3.82      3.43 o 
   1  -7   6        6.95       14.88      1.58 o 
   2  -7   6        7.35        2.14      1.51 o 
   3  -7   6       34.08       48.19      4.71 o 
   4  -7   6       27.98       21.07      2.49 o 
   5  -7   6     1351.42     1260.92     68.59 o 
   6  -7   6        6.11       42.98     10.21 o 
   7  -7   6       28.55       35.18     12.67 o 
   8  -7   6        0.16        9.87      6.76 o 
   9  -7   6        1.32       20.82      7.63 o 
  -9  -6   6        2.68       -4.86     18.89 o 
  -8  -6   6        5.59        4.22      8.02 o 
  -7  -6   6       32.16       51.07     12.57 o 
  -6  -6   6       58.56       76.02      8.97 o 
  -5  -6   6      209.03      239.46      6.07 o 
  -4  -6   6       55.30       53.09      9.14 o 
  -3  -6   6      230.84      214.86      4.88 o 
  -2  -6   6     1388.85     1325.98     15.39 o 
  -1  -6   6      203.16      220.35      3.92 o 
   0  -6   6      200.65      179.13      4.32 o 
   1  -6   6       54.77       57.75      3.21 o 
   2  -6   6      334.23      309.03      5.53 o 
   3  -6   6      384.90      409.10     15.35 o 
   4  -6   6       47.02       36.55      7.36 o 
   5  -6   6       13.82       55.25      9.55 o 
   6  -6   6      814.12      782.32     46.10 o 
   7  -6   6       29.19       37.85      8.00 o 
   8  -6   6       86.97       71.02     21.29 o 
   9  -6   6       75.10      113.28      8.86 o 
  -9  -5   6        4.26       17.40     10.82 o 
  -8  -5   6       38.38       68.62      6.87 o 
  -7  -5   6        7.75       17.17      6.65 o 
  -6  -5   6      264.31      253.18     11.29 o 
  -5  -5   6      108.81      163.16     21.19 o 
  -4  -5   6      109.13       86.71      3.73 o 
  -3  -5   6       45.29       43.97      4.31 o 
  -2  -5   6     4118.22     4197.99     48.74 o 
   0  -5   6      373.39      371.80      7.31 o 
   1  -5   6        9.70        7.21      1.45 o 
   2  -5   6        1.37        5.65      5.02 o 
   3  -5   6      263.43      251.96      8.08 o 
   4  -5   6      272.30      290.29     11.83 o 
   5  -5   6      663.51      892.46     54.62 o 
   6  -5   6       34.61      103.67     16.00 o 
   7  -5   6      112.52      120.07     14.33 o 
   8  -5   6       37.62       26.56     10.60 o 
   9  -5   6        0.00       -2.06     20.56 o 
  -9  -4   6        0.91       12.15     14.82 o 
  -8  -4   6        0.79       -8.82      5.88 o 
  -7  -4   6       20.28       63.73      8.12 o 
  -6  -4   6      715.61      834.74     62.85 o 
  -5  -4   6     1885.74     1729.52     37.48 o 
  -4  -4   6      848.97      826.21     19.75 o 
  -3  -4   6        0.15        3.29      4.39 o 
  -2  -4   6       27.28       63.63      5.07 o 
  -1  -4   6      190.34      294.03      9.12 o 
   0  -4   6       21.52       31.35      5.85 o 
   1  -4   6       32.65       15.35      5.94 o 
   2  -4   6     1073.19     1206.30     48.15 o 
   3  -4   6       39.62       38.21      3.10 o 
   4  -4   6      193.22      208.71      9.32 o 
   5  -4   6       56.13       59.85      7.01 o 
   6  -4   6      304.03      314.37      8.74 o 
   7  -4   6       19.30       24.01      4.98 o 
   8  -4   6        0.17        9.75      6.12 o 
   9  -4   6        0.92        2.64     11.39 o 
  -8  -3   6       16.07       70.24     28.39 o 
  -7  -3   6       15.46       22.45      4.78 o 
  -6  -3   6      549.01      495.88     13.46 o 
  -5  -3   6        0.14       10.86      3.50 o 
  -4  -3   6       22.88       19.58      4.52 o 
  -3  -3   6      522.68      523.07     16.90 o 
  -2  -3   6     2072.99     3137.48     36.88 o 
  -1  -3   6       10.09       45.27     10.48 o 
   0  -3   6      352.48      287.17      7.40 o 
   1  -3   6        5.20       -0.13      1.84 o 
   2  -3   6       49.88       77.18      8.23 o 
   3  -3   6       80.16      283.26     40.19 o 
   4  -3   6       79.28       67.65      3.84 o 
   5  -3   6      144.39      174.20     12.77 o 
   6  -3   6        1.66       22.24      8.62 o 
   7  -3   6      131.53      130.19     11.40 o 
   8  -3   6        3.68        5.93      6.74 o 
   9  -3   6       24.32        3.20     11.80 o 
  -9  -2   6       20.93       16.10     20.61 o 
  -8  -2   6       52.30       55.79      8.34 o 
  -7  -2   6        0.28       10.50      9.43 o 
  -6  -2   6      467.33      420.06     17.02 o 
  -5  -2   6      101.07       95.82     11.20 o 
  -4  -2   6        2.14        0.67      3.70 o 
  -3  -2   6      288.02      477.01     27.17 o 
  -2  -2   6    11279.12    11107.23    126.00 o 
  -1  -2   6      771.29      683.90      8.44 o 
   0  -2   6       87.70       73.48      4.60 o 
   1  -2   6      576.42      543.79      8.17 o 
   2  -2   6      310.98      340.44     32.28 o 
   3  -2   6      139.98      250.03     11.00 o 
   4  -2   6      148.21      161.30      7.23 o 
   5  -2   6      653.96      659.43     14.04 o 
   6  -2   6       58.08       54.33      5.27 o 
   7  -2   6      134.02      128.04      7.05 o 
   8  -2   6       35.95       73.45      8.83 o 
   9  -2   6        3.26        1.80      5.90 o 
 -10  -1   6        0.36       18.94     21.54 o 
  -9  -1   6       14.05       28.68      6.29 o 
  -8  -1   6        0.28       41.53     17.76 o 
  -7  -1   6        5.58       -5.40      4.72 o 
  -6  -1   6     7112.88     6715.20    108.22 o 
  -5  -1   6     1020.40      980.54     28.13 o 
  -4  -1   6     2633.01     2520.85     44.62 o 
  -3  -1   6      401.70      618.09     10.21 o 
  -2  -1   6       88.49       90.26      2.81 o 
  -1  -1   6     1085.06     1048.09     19.22 o 
   0  -1   6       84.67       79.54      5.86 o 
   1  -1   6     2343.68     2127.14     82.78 o 
   2  -1   6     1651.83     1738.52     43.69 o 
   3  -1   6        1.43       58.93      9.93 o 
   4  -1   6      121.08      148.46      6.98 o 
   5  -1   6      185.37      211.74      8.72 o 
   6  -1   6      269.98      276.55     10.50 o 
   7  -1   6        1.10        2.79      4.37 o 
   8  -1   6        3.01        4.75     21.67 o 
   9  -1   6        4.09       61.84     11.02 o 
 -10   0   6       29.70       45.00     25.41 o 
  -9   0   6       77.77      135.36     10.67 o 
  -8   0   6        4.19      -10.02      6.68 o 
  -7   0   6      217.78      210.91     12.52 o 
  -6   0   6        0.29       -3.20      6.48 o 
  -5   0   6       17.12       17.37      3.94 o 
  -4   0   6       83.07       87.94      4.29 o 
  -3   0   6      119.16      288.95     23.21 o 
  -2   0   6       27.62       20.01      2.50 o 
  -1   0   6      186.06      160.69      3.06 o 
   0   0   6     3355.65     3251.27     39.86 o 
   1   0   6      180.19      230.32     41.18 o 
   2   0   6     2395.98     2495.61     53.03 o 
   3   0   6      217.58      206.57      6.74 o 
   4   0   6        6.35        7.27      5.35 o 
   5   0   6       16.19        6.30      6.98 o 
   6   0   6        2.81       12.59      9.45 o 
   7   0   6       12.29        2.52      4.05 o 
   8   0   6      126.00      107.72     10.91 o 
   9   0   6        1.58       -1.08      6.74 o 
 -10   1   6        0.60      -13.30      8.86 o 
  -9   1   6        2.33        4.53      9.21 o 
  -8   1   6        4.40       -7.42      4.95 o 
  -7   1   6        5.99       11.20      7.29 o 
  -6   1   6        0.44        4.44      4.32 o 
  -5   1   6      116.11      144.91     20.99 o 
  -4   1   6       60.57       88.66      4.41 o 
  -3   1   6       72.43       90.63      4.86 o 
  -2   1   6     3780.92     3650.04     88.43 o 
  -1   1   6       48.56       29.71      3.54 o 
   0   1   6        0.29       10.20      2.90 o 
   1   1   6      197.33      220.10     10.66 o 
   2   1   6      271.15      294.17     16.52 o 
   3   1   6      289.94      252.75      6.20 o 
   4   1   6        5.07        0.23      4.59 o 
   5   1   6        1.25       17.29      4.18 o 
   6   1   6       88.67      102.74      6.96 o 
   7   1   6      146.30      126.03      6.52 o 
   8   1   6       52.27       20.99      8.50 o 
   9   1   6        7.37       51.73     16.28 o 
 -10   2   6        2.94       -7.97     10.66 o 
  -9   2   6        1.46      -11.62     10.80 o 
  -8   2   6      166.58      131.87      7.95 o 
  -7   2   6        0.12       -8.25      5.50 o 
  -6   2   6      603.20      644.16     14.51 o 
  -5   2   6      534.47      515.71     10.25 o 
  -4   2   6      313.24      308.50     14.74 o 
  -3   2   6       56.22       56.36      4.47 o 
  -2   2   6      800.89      725.58     14.00 o 
  -1   2   6      120.13      128.75      5.43 o 
   0   2   6       13.10        5.63      4.08 o 
   1   2   6        0.44       41.36      5.65 o 
   2   2   6     1268.94     1320.21     19.52 o 
   3   2   6        9.94       13.07      3.39 o 
   4   2   6       29.54       25.60      4.84 o 
   5   2   6       54.07       54.15     11.13 o 
   6   2   6        3.07       -1.69      5.23 o 
   7   2   6        1.74        7.29      3.61 o 
   8   2   6       12.11      -10.21      8.72 o 
   9   2   6        5.81       15.98     12.56 o 
 -10   3   6       12.25       17.12      8.87 o 
  -9   3   6        5.85        6.80      7.85 o 
  -8   3   6        0.50       -1.91      5.39 o 
  -7   3   6        0.19       -7.35      4.90 o 
  -6   3   6       41.24       48.85      5.85 o 
  -5   3   6        3.46        8.21      8.06 o 
  -4   3   6     1025.88     1012.43     43.74 o 
  -3   3   6       22.46       15.72      6.33 o 
  -2   3   6        0.11        2.62      3.79 o 
  -1   3   6     1387.06     1628.75     72.47 o 
   0   3   6     4745.91     5193.06     60.21 o 
   1   3   6      106.49      142.07     10.02 o 
   2   3   6     2961.91     2963.11     40.25 o 
   3   3   6       44.05       54.25      7.01 o 
   4   3   6        1.30        4.13      3.14 o 
   5   3   6        0.61        1.78      5.69 o 
   6   3   6       11.51       11.46      4.62 o 
   7   3   6        5.58       -5.87      3.91 o 
   8   3   6       11.07       13.35     14.14 o 
 -10   4   6       35.05       27.19      9.94 o 
  -9   4   6        0.00        5.71      5.76 o 
  -8   4   6       71.22       68.87     10.00 o 
  -7   4   6        6.90        5.10      3.67 o 
  -6   4   6        0.24       -0.05      3.50 o 
  -5   4   6      587.83      602.60     46.79 o 
  -4   4   6     2077.72     1963.57     95.67 o 
  -3   4   6      368.18      368.25     10.60 o 
  -2   4   6     2760.28     2684.91     61.20 o 
  -1   4   6      292.96      282.89      4.83 o 
   0   4   6      196.95      197.81      4.56 o 
   1   4   6        9.54       15.98      1.91 o 
   2   4   6      253.94      241.14     15.32 o 
   3   4   6      148.67      134.64     11.11 o 
   4   4   6      157.17      179.75      7.66 o 
   5   4   6       11.81       18.41      5.58 o 
   6   4   6        0.51       12.43      5.53 o 
   7   4   6       22.34        9.71     11.41 o 
   8   4   6       15.88       11.17      8.00 o 
 -10   5   6        0.00        2.09      7.95 o 
  -9   5   6        5.17       25.97     10.24 o 
  -8   5   6        0.20       -0.31      4.97 o 
  -7   5   6        9.01        0.27      6.46 o 
  -6   5   6      234.02      258.69     26.57 o 
  -5   5   6      244.06      242.45     19.69 o 
  -4   5   6      498.47      546.53     35.31 o 
  -3   5   6       41.71       51.95      6.35 o 
  -2   5   6      414.12      460.03      9.74 o 
  -1   5   6      257.39      280.56      5.05 o 
   0   5   6      150.15      138.13      5.04 o 
   1   5   6      144.28      114.80      3.76 o 
   2   5   6      149.15      142.34      4.79 o 
   3   5   6     3499.59     3483.94     87.17 o 
   4   5   6      275.40      279.57      7.77 o 
   5   5   6       34.73       46.95      5.91 o 
   6   5   6       38.57       11.94      7.73 o 
   7   5   6        1.40       -2.71     10.68 o 
   8   5   6        6.87       34.07     11.11 o 
 -10   6   6        0.10        5.29     12.80 o 
  -9   6   6       28.02       28.60      8.39 o 
  -8   6   6       59.43       86.66      7.25 o 
  -7   6   6       18.96        4.30      4.43 o 
  -6   6   6       90.39       91.30      9.32 o 
  -5   6   6       67.06       67.77      4.13 o 
  -4   6   6        0.02        4.85      5.70 o 
  -3   6   6       15.09       42.40     14.66 o 
  -2   6   6      376.66      402.95      7.66 o 
  -1   6   6     9751.45     9859.21    177.45 o 
   0   6   6    17700.50    17806.75    226.80 o 
   1   6   6      218.23      185.69     20.07 o 
   2   6   6      139.53      134.72     11.66 o 
   3   6   6       59.77       57.72      8.84 o 
   4   6   6        0.26        5.02     10.49 o 
   5   6   6       42.74       43.99      6.09 o 
   6   6   6       22.61       12.45      6.26 o 
   7   6   6        2.33       22.24     10.04 o 
   8   6   6        1.68       -7.77      7.94 o 
 -10   7   6        0.01        7.98     19.53 o 
  -9   7   6        1.99       12.53      9.96 o 
  -8   7   6       34.14       57.54     17.44 o 
  -7   7   6        0.99       -7.80      5.20 o 
  -6   7   6       11.32       16.84      7.71 o 
  -5   7   6     1020.09     1044.29     81.84 o 
  -4   7   6     2788.73     2707.55    143.11 o 
  -3   7   6      128.63      152.18      8.92 o 
  -2   7   6      182.69      135.93      6.38 o 
  -1   7   6      215.86      349.09     43.49 o 
   0   7   6       16.92       11.79     17.47 o 
   1   7   6      124.87      101.11     16.93 o 
   2   7   6      117.88      116.86     12.94 o 
   3   7   6      362.34      397.92     21.72 o 
   4   7   6       61.76       90.13     12.92 o 
   5   7   6       12.09       -4.27     14.70 o 
   6   7   6        0.02       10.47      7.78 o 
   7   7   6       50.04       56.01     11.81 o 
 -10   8   6        0.33        4.63     14.89 o 
  -9   8   6        1.68       10.22      7.48 o 
  -8   8   6        2.50       39.67      8.51 o 
  -7   8   6        0.02       -5.77      5.49 o 
  -6   8   6       67.64       59.06     10.81 o 
  -5   8   6        5.86        5.21      3.73 o 
  -4   8   6        0.77        1.25      5.13 o 
  -3   8   6        7.36        1.79      2.76 o 
  -2   8   6       21.47       23.33      2.57 o 
  -1   8   6        3.88        1.63      2.12 o 
   0   8   6       11.25       16.22      4.07 o 
   1   8   6      200.38      163.88     15.06 o 
   2   8   6        1.76        3.28      3.36 o 
   3   8   6     1259.36     1289.25     39.34 o 
   4   8   6        1.28       -2.94      4.92 o 
   5   8   6       19.24        1.05      4.14 o 
   6   8   6        0.05       31.25     15.04 o 
   7   8   6       16.33       10.93     26.79 o 
 -10   9   6       28.11       22.01     13.36 o 
  -9   9   6       33.84       51.49     10.17 o 
  -8   9   6        4.09       -1.25     12.62 o 
  -7   9   6       12.15       15.02      5.42 o 
  -6   9   6       11.78       -2.05      7.98 o 
  -5   9   6        1.92       -0.36      3.03 o 
  -4   9   6       21.16       20.72      5.55 o 
  -3   9   6       36.18       34.17      4.11 o 
  -2   9   6       44.62       52.29      6.55 o 
  -1   9   6      461.50      537.62     12.45 o 
   0   9   6      448.48      454.17     14.15 o 
   1   9   6        0.47        2.75      4.12 o 
   2   9   6       49.48       79.52     10.27 o 
   3   9   6       20.07       11.71      5.52 o 
   4   9   6        6.78        9.56      7.25 o 
   5   9   6       12.31       14.08      4.95 o 
   6   9   6       65.75       48.39     22.87 o 
  -9  10   6       67.53       52.14     27.28 o 
  -8  10   6        4.96       -6.45     11.54 o 
  -7  10   6      175.60      160.08      7.82 o 
  -6  10   6        1.76        8.86      4.57 o 
  -5  10   6       21.80       35.02      6.44 o 
  -4  10   6       41.05       45.56      4.38 o 
  -3  10   6       56.26       65.51      4.63 o 
  -2  10   6        0.61        3.36      3.25 o 
  -1  10   6        1.53        1.76      2.88 o 
   0  10   6       12.65       15.02      3.63 o 
   1  10   6       93.61       79.02      8.25 o 
   2  10   6       89.26       88.75     10.28 o 
   3  10   6        0.64       -4.94      3.29 o 
   4  10   6       38.27       30.75      4.78 o 
   5  10   6       14.14       27.73     13.94 o 
   6  10   6       89.59      104.88      9.77 o 
  -9  11   6        5.81       -3.79     12.72 o 
  -8  11   6       29.80       27.91     12.28 o 
  -7  11   6        0.60        7.39      5.37 o 
  -6  11   6      259.22      230.74     18.21 o 
  -5  11   6        0.69       -0.49      6.87 o 
  -4  11   6        0.94        5.11      7.90 o 
  -3  11   6       28.34       36.09      6.76 o 
  -2  11   6        4.19        4.76      4.81 o 
  -1  11   6       18.81       18.22      3.52 o 
   0  11   6       14.44       16.36      4.70 o 
   1  11   6       22.53        7.36      2.18 o 
   2  11   6        8.14        8.35      3.70 o 
   3  11   6      147.64      141.57      8.20 o 
   4  11   6       72.83       76.42     10.34 o 
   5  11   6      102.36      107.30     12.35 o 
   6  11   6        0.80       -4.90      6.35 o 
  -9  12   6        0.00       -9.39      6.26 o 
  -8  12   6      110.68      120.99     16.41 o 
  -7  12   6      345.82      332.06     16.76 o 
  -6  12   6       57.56       63.84      6.47 o 
  -5  12   6        5.85       11.45      4.39 o 
  -4  12   6       31.84       26.00      4.64 o 
  -3  12   6      132.28      129.21     10.45 o 
  -2  12   6        2.10        4.05      3.98 o 
  -1  12   6      678.34      684.55     22.41 o 
   0  12   6      266.63      290.44     11.96 o 
   1  12   6      106.68       79.66      7.95 o 
   2  12   6       80.06       70.50     11.87 o 
   3  12   6       55.28       64.93      4.18 o 
   4  12   6       46.70       51.49      9.57 o 
   5  12   6       45.42       36.88      7.01 o 
  -8  13   6        8.82       13.45     12.98 o 
  -7  13   6        0.48       -3.35      8.43 o 
  -6  13   6        0.63        0.01      7.35 o 
  -5  13   6       79.02      106.23      7.81 o 
  -4  13   6        2.46       -5.61      3.74 o 
  -3  13   6       30.44       36.03      5.00 o 
  -2  13   6      205.33      179.76      5.46 o 
  -1  13   6        8.50       21.59      3.58 o 
   0  13   6        1.08        2.27      5.04 o 
   1  13   6      221.33      202.70      6.19 o 
   2  13   6       12.74       12.82      5.51 o 
   3  13   6        0.03        9.83      5.60 o 
   4  13   6       77.51       66.86      7.66 o 
  -8  14   6        0.17       15.42     20.14 o 
  -7  14   6        0.09       11.14      5.38 o 
  -6  14   6      274.56      238.67     16.87 o 
  -5  14   6        0.81       -5.45      6.69 o 
  -4  14   6        0.61       -2.22      4.59 o 
  -3  14   6       59.58       41.26      4.59 o 
  -2  14   6        7.45       16.32      5.21 o 
  -1  14   6        6.04        5.35      4.33 o 
   0  14   6       61.38       68.06      7.91 o 
   1  14   6      150.81      126.84     14.48 o 
   2  14   6       46.79       33.49      5.87 o 
   3  14   6        6.48        7.98     10.52 o 
   4  14   6       18.85      -12.23      9.97 o 
  -8  15   6       16.40       19.16     20.12 o 
  -7  15   6       46.73       46.90     31.96 o 
  -6  15   6        3.93        7.51      7.16 o 
  -5  15   6       18.67       18.19      7.07 o 
  -4  15   6        0.07       -2.04      8.12 o 
  -3  15   6        4.85       10.78      2.91 o 
  -2  15   6        9.09       22.97      7.13 o 
  -1  15   6      132.79      122.91     13.98 o 
   0  15   6        1.67       -1.18      4.25 o 
   1  15   6        0.48        9.06      4.44 o 
   2  15   6       24.69        3.67     15.06 o 
   3  15   6        3.78       20.14      7.44 o 
  -7  16   6        1.87      -15.59     10.39 o 
  -6  16   6       42.56       42.89     21.35 o 
  -5  16   6       21.79       36.63     20.66 o 
  -4  16   6        0.17       19.05     16.88 o 
  -3  16   6        1.61        6.71      3.70 o 
  -2  16   6        5.82       47.74      7.00 o 
  -1  16   6        0.04       -6.86      7.15 o 
   0  16   6        1.23       -7.85      5.70 o 
   1  16   6        0.06      -14.53     13.04 o 
   2  16   6        0.18      -19.23     12.82 o 
  -6  17   6       42.85       42.98     38.49 o 
  -5  17   6        0.30       -3.90      6.41 o 
  -4  17   6        5.27        1.44     21.69 o 
  -3  17   6        7.35        2.53      9.99 o 
  -2  17   6        0.72        4.91      6.40 o 
  -1  17   6        0.06      -12.62      8.41 o 
   0  17   6        7.17       -1.87      5.89 o 
   1  17   6        2.59       -7.79      7.62 o 
  -5  18   6        1.33       16.22      9.49 o 
  -4  18   6        0.82        9.61      5.34 o 
  -3  18   6       16.74       38.57      9.06 o 
  -2  18   6        1.94        7.57      5.76 o 
  -1  18   6       10.83        2.50      7.45 o 
   0 -18   7        3.94       -7.16     19.63 o 
   1 -18   7        0.56       40.11     13.86 o 
   2 -18   7        4.83       10.36      6.87 o 
   3 -18   7        2.72       -6.57      7.36 o 
   4 -18   7       10.22       -1.66      9.19 o 
  -2 -17   7        0.01       14.83     10.39 o 
  -1 -17   7        0.77       10.38      9.42 o 
   0 -17   7       14.63       38.95     12.40 o 
   1 -17   7        6.45      -18.87     12.58 o 
   2 -17   7        0.24        7.49     14.25 o 
   3 -17   7       12.48       -8.89      7.60 o 
   4 -17   7        4.71       -8.79      5.86 o 
   5 -17   7        6.38       -9.11      9.44 o 
  -2 -16   7        0.50       -8.13      9.94 o 
  -1 -16   7        0.03       12.62     11.93 o 
   0 -16   7        0.04       16.61      5.06 o 
   1 -16   7        2.53        3.61     10.48 o 
   2 -16   7       17.69       38.90     11.71 o 
   3 -16   7        0.03       22.87      6.87 o 
   4 -16   7        1.22        0.97      6.23 o 
   5 -16   7        6.85       -9.96     12.18 o 
   6 -16   7        0.03       11.34     12.92 o 
  -4 -15   7        7.01       -4.71     14.59 o 
  -2 -15   7       11.63      -12.86      8.57 o 
  -1 -15   7       66.39       38.26     28.92 o 
   0 -15   7        0.84       -1.45      5.24 o 
   1 -15   7        8.19       22.04      8.93 o 
   2 -15   7        2.58       -9.27      6.18 o 
   3 -15   7       35.97       35.49      8.33 o 
   4 -15   7       34.31        8.60      6.21 o 
   5 -15   7       45.99       44.68     13.21 o 
   6 -15   7       11.22       12.54      5.20 o 
   7 -15   7        9.30        7.98     10.00 o 
  -5 -14   7       25.02       29.86      5.78 o 
  -4 -14   7        1.53        4.63      9.50 o 
  -3 -14   7       94.10      130.16     15.80 o 
  -1 -14   7        0.43        6.60      6.35 o 
   0 -14   7        8.58       21.55      6.29 o 
   1 -14   7       11.46       14.89      7.82 o 
   2 -14   7       49.74       54.60      6.16 o 
   3 -14   7      116.18      111.13      8.14 o 
   4 -14   7      105.34       70.79     15.76 o 
   5 -14   7       84.89       69.03      6.09 o 
   6 -14   7        0.03        3.14      3.99 o 
   7 -14   7       10.99       -4.05      6.17 o 
  -5 -13   7       42.88       63.59      9.57 o 
  -4 -13   7        1.03        4.97      7.66 o 
  -3 -13   7       89.38       49.36     14.32 o 
  -1 -13   7      100.30       88.40     18.89 o 
   0 -13   7      441.03      428.11     46.37 o 
   1 -13   7      135.98      134.99     19.63 o 
   2 -13   7       50.66       57.94     12.07 o 
   3 -13   7        6.48       -3.76      7.48 o 
   4 -13   7       28.10       30.62      5.11 o 
   5 -13   7        0.09        3.03      3.80 o 
   6 -13   7        4.11        5.58      4.09 o 
   7 -13   7       37.01       41.22      6.82 o 
  -6 -12   7        3.24       21.74      6.56 o 
  -5 -12   7       13.98        5.46      5.57 o 
  -4 -12   7       47.26       35.27     19.20 o 
  -3 -12   7      304.58      317.31      7.27 o 
  -1 -12   7        4.75       -0.95     10.13 o 
   0 -12   7       44.71       24.29     18.06 o 
   1 -12   7        0.02        5.43      4.64 o 
   2 -12   7       99.35      111.71     12.54 o 
   3 -12   7      272.79      231.59      8.63 o 
   4 -12   7        0.54       18.70      5.54 o 
   5 -12   7      129.48      119.08     13.27 o 
   6 -12   7        0.88       -4.74      3.16 o 
   7 -12   7        8.86        8.83      6.35 o 
   8 -12   7       44.71       53.51     13.01 o 
  -7 -11   7        1.84       -1.35     20.87 o 
  -6 -11   7        8.22        2.47      7.40 o 
  -5 -11   7        6.58       15.51      5.57 o 
  -4 -11   7       29.33       20.04      8.00 o 
  -3 -11   7      114.87      118.27     11.80 o 
  -2 -11   7        9.16       31.27     32.96 o 
  -1 -11   7       12.45       -0.49      4.91 o 
   0 -11   7      194.73      168.38     10.06 o 
   1 -11   7      971.63      974.75     34.61 o 
   2 -11   7       50.72      126.11      5.00 o 
   3 -11   7       57.96       57.99      6.73 o 
   4 -11   7        3.66        2.29      2.86 o 
   5 -11   7      180.20      161.41     14.02 o 
   6 -11   7        2.19        5.93      2.78 o 
   7 -11   7        7.24       -5.27      8.88 o 
   8 -11   7       27.06       63.26      8.95 o 
  -7 -10   7        1.65       17.20      7.78 o 
  -6 -10   7       16.36       28.24      8.88 o 
  -5 -10   7        1.33        5.08      5.65 o 
  -4 -10   7        1.23        4.20      3.64 o 
  -3 -10   7      227.20      218.56      7.22 o 
  -2 -10   7       17.47       17.78      4.66 o 
  -1 -10   7        3.12       -0.06      6.63 o 
   0 -10   7      911.95      906.55     25.03 o 
   1 -10   7       29.13       58.39      7.62 o 
   2 -10   7      324.56      320.17     10.48 o 
   3 -10   7       20.89       23.13      2.25 o 
   4 -10   7        0.28        0.99      3.30 o 
   5 -10   7        9.79        8.85      3.29 o 
   6 -10   7        4.66        6.37      3.57 o 
   7 -10   7       18.44       15.43      4.18 o 
   8 -10   7        2.64       -6.32      4.41 o 
  -7  -9   7        0.49      -14.32      9.55 o 
  -6  -9   7        0.11        4.63      3.69 o 
  -5  -9   7       16.24        5.43      4.13 o 
  -4  -9   7      139.01      251.59      6.03 o 
  -3  -9   7        1.05        6.43      2.69 o 
  -2  -9   7      198.10      199.36      9.41 o 
  -1  -9   7      393.73      419.61     12.46 o 
   0  -9   7      137.67      118.10      9.07 o 
   1  -9   7       38.37       35.34      4.29 o 
   2  -9   7        3.79        5.92      2.40 o 
   3  -9   7        1.55       11.43      5.08 o 
   4  -9   7        2.66       -1.88      2.14 o 
   5  -9   7       44.16       43.55      5.15 o 
   6  -9   7       21.91       40.92      7.72 o 
   7  -9   7        0.57        0.35      4.02 o 
   8  -9   7       35.68       38.38     17.53 o 
   9  -9   7       20.23       45.79     12.73 o 
  -8  -8   7        0.23       11.77     13.74 o 
  -7  -8   7       43.90       68.16      6.33 o 
  -6  -8   7       34.60       26.41      5.19 o 
  -5  -8   7       22.75       29.27      3.14 o 
  -4  -8   7       28.51       28.60      3.65 o 
  -3  -8   7       84.13       82.08      2.93 o 
  -2  -8   7      181.90      194.71      5.91 o 
  -1  -8   7        2.28        5.39      3.54 o 
   0  -8   7       20.24       14.25      9.65 o 
   1  -8   7       69.88       82.79      5.36 o 
   2  -8   7      239.37      235.06      7.33 o 
   3  -8   7      285.23      248.95     16.18 o 
   4  -8   7       74.96       83.24      7.96 o 
   5  -8   7       55.47       57.39      8.45 o 
   6  -8   7        2.31        6.69      4.02 o 
   7  -8   7        4.95       -0.13      5.49 o 
   8  -8   7        0.05       -5.83      7.81 o 
   9  -8   7       16.57       28.90      6.85 o 
  -8  -7   7       40.70       31.62     22.12 o 
  -7  -7   7       25.15       11.80      5.06 o 
  -6  -7   7       17.92       19.02      4.70 o 
  -5  -7   7       38.15       34.13      3.98 o 
  -4  -7   7       54.52       49.33      3.47 o 
  -3  -7   7       49.15       48.14      2.51 o 
  -2  -7   7      445.61      427.58      7.06 o 
  -1  -7   7        0.12        1.54      1.91 o 
   0  -7   7        0.87        2.85      1.53 o 
   1  -7   7       15.26       13.22      2.17 o 
   2  -7   7      185.22      150.77      2.76 o 
   3  -7   7      269.04      225.48     17.03 o 
   4  -7   7       49.15       43.51      3.78 o 
   5  -7   7      123.76      105.19      9.65 o 
   6  -7   7       87.77       69.68      5.78 o 
   7  -7   7        3.14        2.27      3.86 o 
   8  -7   7        0.02        2.69      5.63 o 
   9  -7   7       99.02       99.90      8.14 o 
  -8  -6   7       18.17       42.84     12.62 o 
  -7  -6   7       25.54        8.73      7.99 o 
  -6  -6   7       34.55       50.63      4.10 o 
  -5  -6   7       55.30       73.69      4.03 o 
  -4  -6   7      165.42      168.67      5.85 o 
  -3  -6   7       23.67       26.22      4.86 o 
  -2  -6   7      611.32      538.34      8.11 o 
  -1  -6   7      159.79      111.50      4.00 o 
   0  -6   7       16.13       21.57      1.79 o 
   1  -6   7      220.28      199.01      2.92 o 
   2  -6   7       29.38       31.93      2.14 o 
   3  -6   7        0.66       -0.07      3.47 o 
   4  -6   7      460.96      420.54     26.37 o 
   5  -6   7     1591.72     1529.78     72.89 o 
   6  -6   7      737.98      726.25     49.32 o 
   7  -6   7      122.76      124.98      7.98 o 
   8  -6   7        3.77       -2.28      6.60 o 
   9  -6   7       11.58       15.37     11.38 o 
  -9  -5   7        3.01       -7.47      8.01 o 
  -8  -5   7      124.98      167.63     17.17 o 
  -7  -5   7       34.61       48.17      8.45 o 
  -6  -5   7       15.00       58.54      9.25 o 
  -5  -5   7       74.88       82.50      4.36 o 
  -4  -5   7      509.06      511.76      8.64 o 
  -3  -5   7      589.53      600.60     15.35 o 
  -2  -5   7       67.54      101.18      7.97 o 
  -1  -5   7      109.04      132.63      4.23 o 
   0  -5   7       63.21       76.02      4.60 o 
   1  -5   7      134.45      122.21      5.28 o 
   2  -5   7     3774.22     3448.58    481.68 o 
   3  -5   7       50.23       47.56      4.72 o 
   4  -5   7      343.27      332.37     17.12 o 
   5  -5   7      913.15      916.40     25.52 o 
   6  -5   7      812.73      787.24     35.44 o 
   7  -5   7        0.18       12.49      9.71 o 
   8  -5   7        2.68        5.38      8.90 o 
   9  -5   7       19.36       31.79     11.24 o 
  -9  -4   7      106.49      102.59     12.12 o 
  -8  -4   7      106.95       94.97      9.36 o 
  -7  -4   7       43.18       86.48     46.06 o 
  -6  -4   7      743.58      646.08     12.42 o 
  -5  -4   7       58.44       61.98      9.00 o 
  -4  -4   7       87.33       98.02      3.85 o 
  -3  -4   7      174.39      136.00      4.95 o 
  -2  -4   7      454.07      514.13      7.73 o 
  -1  -4   7       78.45       68.69      3.21 o 
   0  -4   7        6.10       33.70      3.81 o 
   1  -4   7       85.55       82.24      4.26 o 
   2  -4   7     5155.18     5046.63    521.92 o 
   3  -4   7      719.44      731.12     23.74 o 
   4  -4   7       96.01      106.13      3.22 o 
   5  -4   7        0.09       26.08      8.67 o 
   6  -4   7       40.53       27.13      8.73 o 
   7  -4   7       22.27       30.35     11.49 o 
   8  -4   7        4.55       -0.18      5.87 o 
   9  -4   7        0.61      -11.10     11.66 o 
  -9  -3   7        0.31       -4.26      7.16 o 
  -8  -3   7        4.77        5.36      5.66 o 
  -7  -3   7       31.32       31.94      5.65 o 
  -6  -3   7      259.24      262.32     24.43 o 
  -5  -3   7       33.76       49.80     10.29 o 
  -4  -3   7       55.31       64.05      7.16 o 
  -2  -3   7     1384.56     3148.30     87.41 o 
  -1  -3   7      258.42      238.45      4.37 o 
   0  -3   7       25.67       30.93      2.57 o 
   1  -3   7       24.98       17.72      3.21 o 
   2  -3   7     1135.40     1055.70     76.75 o 
   3  -3   7      108.27      151.84     19.87 o 
   4  -3   7       16.21       19.40      4.15 o 
   5  -3   7        5.21        8.07      3.59 o 
   6  -3   7       51.07       65.18      5.56 o 
   7  -3   7        4.43       20.03     15.80 o 
   8  -3   7        3.91        1.00      5.97 o 
   9  -3   7       10.31        2.89      8.33 o 
  -9  -2   7        1.36       15.94     14.96 o 
  -8  -2   7       70.82       89.30     40.85 o 
  -7  -2   7       53.96       51.03      5.06 o 
  -6  -2   7      177.59      190.16     12.69 o 
  -5  -2   7      581.85      532.41     10.80 o 
  -4  -2   7      118.25      128.57      9.23 o 
  -3  -2   7      750.22      900.14     17.67 o 
  -2  -2   7      103.76      100.17      5.80 o 
  -1  -2   7        0.30       -1.25      4.30 o 
   0  -2   7       83.28       81.12      3.60 o 
   1  -2   7      282.93      311.64     11.55 o 
   2  -2   7        6.09        1.35      4.27 o 
   3  -2   7     1065.18     1432.60    135.14 o 
   4  -2   7        0.27        6.76      3.00 o 
   5  -2   7      121.89      133.17      6.21 o 
   6  -2   7       10.21       26.43      7.68 o 
   7  -2   7        0.07        5.30      9.13 o 
   8  -2   7        1.23       -2.64      7.91 o 
   9  -2   7        2.70       10.29     13.71 o 
 -10  -1   7        1.51       29.21     26.64 o 
  -9  -1   7      156.47      179.41     11.74 o 
  -8  -1   7      358.79      363.93     14.71 o 
  -7  -1   7       18.96       30.93      4.74 o 
  -6  -1   7     1129.92     1106.00     38.38 o 
  -5  -1   7       49.70       60.96      5.62 o 
  -4  -1   7      325.28      360.01      7.97 o 
  -3  -1   7       55.65       78.83      3.77 o 
  -2  -1   7      511.37      580.49      8.63 o 
  -1  -1   7       69.48       60.96      4.41 o 
   0  -1   7     1188.36     1164.48     13.48 o 
   1  -1   7      685.44      720.15     93.17 o 
   2  -1   7     1523.20     1683.18     25.47 o 
   3  -1   7      124.61      126.12      4.81 o 
   4  -1   7        0.40       -4.09      6.13 o 
   5  -1   7       12.37       15.51      8.06 o 
   6  -1   7      286.34      268.25      8.44 o 
   7  -1   7        3.35        1.56      5.99 o 
   8  -1   7        0.01       24.95     12.10 o 
   9  -1   7       32.74       41.91     10.77 o 
 -10   0   7        5.88       12.89     12.69 o 
  -9   0   7        0.50        6.02     10.76 o 
  -8   0   7        0.89        0.24      6.31 o 
  -7   0   7        1.52        3.64      9.19 o 
  -6   0   7      238.51      263.12      8.19 o 
  -5   0   7      294.25      265.96     11.23 o 
  -4   0   7       30.29      109.53      7.39 o 
  -3   0   7      367.87      378.95      7.57 o 
  -2   0   7     1362.78     1343.02     28.46 o 
  -1   0   7      657.50      647.86     13.35 o 
   0   0   7        1.10       -0.19      2.66 o 
   1   0   7        1.50        6.88      2.18 o 
   2   0   7      931.30      988.39     19.04 o 
   3   0   7       23.53       22.94      5.21 o 
   4   0   7      112.81      121.68      4.65 o 
   5   0   7        5.12       -0.86      4.26 o 
   6   0   7        2.26       71.99     15.39 o 
   7   0   7        8.97       10.25      7.02 o 
   8   0   7       15.82       14.27      7.44 o 
 -10   1   7        0.25        5.12     11.82 o 
  -9   1   7        1.48       -3.34     16.48 o 
  -8   1   7       10.02        2.15     13.15 o 
  -7   1   7      313.77      309.64     12.16 o 
  -6   1   7      295.91      295.04      8.87 o 
  -5   1   7        3.35        0.65      7.08 o 
  -4   1   7       26.04       61.27      5.44 o 
  -3   1   7      132.56      138.52      5.63 o 
  -2   1   7      506.40      547.56      9.69 o 
  -1   1   7       14.93       15.79      3.27 o 
   0   1   7        8.86       40.74      8.14 o 
   2   1   7      718.65      738.53     20.29 o 
   3   1   7       63.77       51.46      3.22 o 
   4   1   7      145.18      147.07      5.72 o 
   5   1   7        1.42       -3.53      4.47 o 
   6   1   7       44.22       72.14      7.81 o 
   7   1   7        0.06       -0.30      7.03 o 
   8   1   7       10.02       10.13     19.38 o 
 -10   2   7       18.42       48.26     14.55 o 
  -9   2   7        2.46       -2.26      5.74 o 
  -8   2   7       16.62       16.18     16.03 o 
  -7   2   7      323.90      338.46      9.32 o 
  -6   2   7      116.27       94.98      7.12 o 
  -5   2   7        7.76       11.85      3.52 o 
  -4   2   7        0.00        2.01      2.69 o 
  -3   2   7      405.54      404.78     12.64 o 
  -2   2   7      127.74      126.82      5.17 o 
  -1   2   7     1138.97     1184.89     56.02 o 
   0   2   7     3319.05     3411.97     42.42 o 
   1   2   7      196.47      178.71      5.84 o 
   2   2   7     1549.02     1573.34     22.91 o 
   3   2   7      105.30      109.02      6.28 o 
   4   2   7       30.44       28.90      3.66 o 
   5   2   7        4.52       -2.31      6.05 o 
   6   2   7        5.40       17.43      4.79 o 
   7   2   7       57.22       79.29     17.06 o 
   8   2   7       10.93       22.80      7.74 o 
 -10   3   7       14.43       30.95      8.74 o 
  -9   3   7        0.48       -7.49     21.46 o 
  -8   3   7       16.67       20.59      6.45 o 
  -7   3   7       44.94       43.04      7.31 o 
  -6   3   7        3.54        7.42      4.09 o 
  -5   3   7      464.19      391.60     23.43 o 
  -4   3   7      130.06      124.80      4.36 o 
  -3   3   7      344.04      352.70     12.05 o 
  -2   3   7        1.93        0.16      2.04 o 
  -1   3   7      122.44      212.96      8.40 o 
   0   3   7       76.66      118.36      3.31 o 
   1   3   7      162.79      136.60      3.50 o 
   2   3   7      385.46      375.38     13.67 o 
   3   3   7        3.26       15.52      4.08 o 
   4   3   7       38.81       51.14      7.17 o 
   5   3   7        3.65       47.71      4.27 o 
   6   3   7       43.95       43.50      9.98 o 
   7   3   7      154.96      152.29     10.62 o 
   8   3   7       33.07       26.94      9.27 o 
 -10   4   7        4.74       -1.16     17.31 o 
  -9   4   7       36.32       50.07     13.77 o 
  -8   4   7       72.39       87.63     11.96 o 
  -7   4   7       16.53       53.64      5.57 o 
  -6   4   7       66.75       57.57      6.38 o 
  -5   4   7       23.34       23.78      4.29 o 
  -4   4   7       35.45       37.11      6.15 o 
  -3   4   7       33.65       38.90      3.42 o 
  -2   4   7      384.22      449.00     15.19 o 
  -1   4   7      200.64      259.56      5.94 o 
   0   4   7      158.08      160.67      8.22 o 
   1   4   7      245.95      300.48      6.93 o 
   2   4   7      527.46      527.21     10.09 o 
   3   4   7      143.51      152.13     11.85 o 
   4   4   7       21.92       69.08      8.93 o 
   5   4   7        2.26       11.22      6.70 o 
   6   4   7       13.59        8.74      5.62 o 
   7   4   7        0.17       21.50      7.93 o 
   8   4   7        9.48       16.13      6.78 o 
 -10   5   7       12.88       25.42      8.97 o 
  -9   5   7        0.32      -12.63      8.42 o 
  -8   5   7        0.75       43.18     18.81 o 
  -7   5   7       22.30       23.50     13.19 o 
  -6   5   7       15.78       31.68      7.90 o 
  -5   5   7      172.55      181.14     16.21 o 
  -4   5   7       65.51       76.51      4.73 o 
  -3   5   7      680.71      655.90     25.37 o 
  -2   5   7       67.05      108.29      6.28 o 
  -1   5   7     1341.83     2533.45    201.63 o 
   0   5   7     9585.85     9910.23    136.03 o 
   1   5   7      363.49      334.53     16.45 o 
   2   5   7      467.15      486.91     11.07 o 
   3   5   7      212.65      206.78      6.90 o 
   4   5   7      173.21      196.95      8.79 o 
   5   5   7       46.03       52.45      4.56 o 
   6   5   7       15.56       20.10     30.59 o 
   7   5   7        0.07        1.74     12.08 o 
   8   5   7       10.66       41.24     13.45 o 
 -10   6   7        6.83       17.81      6.77 o 
  -9   6   7        0.00      -12.26      8.17 o 
  -8   6   7       26.31        3.78      9.64 o 
  -7   6   7       40.07       36.10      6.56 o 
  -6   6   7       58.25       47.81     16.30 o 
  -5   6   7      302.88      281.74     26.04 o 
  -4   6   7     1028.54     1056.85     41.91 o 
  -3   6   7      203.08      245.16      7.63 o 
  -2   6   7      566.99      649.70     24.37 o 
  -1   6   7     3218.96     3338.08     55.54 o 
   0   6   7      607.78      614.14     16.48 o 
   1   6   7        0.50        3.42      4.23 o 
   2   6   7      158.42      161.52      8.97 o 
   3   6   7       39.33       36.08      5.29 o 
   4   6   7       14.05        4.02      4.64 o 
   5   6   7        1.81       -5.69      4.72 o 
   6   6   7        0.57       17.65      5.72 o 
   7   6   7       48.14      111.58     14.64 o 
 -10   7   7        4.52        6.43      6.50 o 
  -9   7   7       13.48       -6.12     13.77 o 
  -8   7   7      246.04      264.93     22.94 o 
  -7   7   7      126.78      112.82     19.62 o 
  -6   7   7       55.29       43.35      8.46 o 
  -5   7   7      162.75      187.44     18.40 o 
  -4   7   7       32.59       25.08      5.14 o 
  -3   7   7      147.76      294.42     13.52 o 
  -2   7   7      266.04      297.73     11.27 o 
  -1   7   7      159.72      163.14      5.42 o 
   0   7   7      167.48      175.87      8.29 o 
   1   7   7      679.37      714.30     22.65 o 
   2   7   7      104.59       89.73     11.87 o 
   3   7   7      546.47      559.78     20.56 o 
   4   7   7        2.85        6.70      7.91 o 
   5   7   7        0.00       -9.72      6.48 o 
   6   7   7        5.01       16.87      7.88 o 
   7   7   7       53.83       81.40     13.00 o 
 -10   8   7        0.80       -3.95      8.88 o 
  -9   8   7        1.32      -12.44      8.29 o 
  -8   8   7       22.74        9.41      9.08 o 
  -7   8   7       58.91       63.50      9.05 o 
  -6   8   7        6.18       -1.50      6.79 o 
  -5   8   7       33.31       52.75      4.29 o 
  -4   8   7       17.62       29.65      5.99 o 
  -3   8   7      383.51      394.62     19.65 o 
  -2   8   7        0.15       -3.07      2.05 o 
  -1   8   7       74.40       83.47      6.82 o 
   0   8   7        0.72       -2.25      2.91 o 
   1   8   7      291.08      277.69     10.63 o 
   2   8   7       53.25      110.11     13.72 o 
   3   8   7       66.11       55.51      4.17 o 
   4   8   7       12.61       36.89      8.19 o 
   5   8   7       86.23       84.03      7.09 o 
   6   8   7        2.99       15.70      5.41 o 
   7   8   7        8.06        6.31      7.76 o 
  -9   9   7        0.00      -13.13      8.75 o 
  -8   9   7       26.46       66.68     26.54 o 
  -7   9   7        5.41       22.67      7.36 o 
  -6   9   7        0.32        4.03      6.05 o 
  -5   9   7       61.14       88.28      7.83 o 
  -4   9   7       27.13      104.81     10.58 o 
  -3   9   7       78.77       64.81      4.99 o 
  -2   9   7      256.59      230.98      5.04 o 
  -1   9   7        0.68        1.44      3.67 o 
   0   9   7        3.32       10.28      2.62 o 
   1   9   7       80.01       66.37      8.72 o 
   2   9   7       42.62       68.00      8.41 o 
   3   9   7       34.19       49.95      3.63 o 
   4   9   7       24.66       20.09      5.53 o 
   5   9   7       33.35       24.77     15.23 o 
   6   9   7        0.33       -3.79     10.84 o 
  -9  10   7        1.82       -3.86     11.91 o 
  -8  10   7        8.62       38.58      8.32 o 
  -7  10   7       26.31       36.29      9.35 o 
  -6  10   7       41.11       34.96      9.38 o 
  -5  10   7       14.35       20.15      7.00 o 
  -4  10   7       11.14       10.86      3.72 o 
  -3  10   7        4.08        4.73      4.69 o 
  -2  10   7       60.79       55.18      5.49 o 
  -1  10   7       24.27       30.01      3.39 o 
   0  10   7      283.42      265.01     12.03 o 
   1  10   7      439.63      374.97     37.10 o 
   2  10   7       47.39       46.34      4.61 o 
   3  10   7      408.68      364.51     15.48 o 
   4  10   7        2.62       10.66      6.17 o 
   5  10   7        0.23      -10.22      6.81 o 
   6  10   7       12.46       27.85      9.55 o 
  -9  11   7       53.12       37.30      7.17 o 
  -8  11   7       29.14       34.97     14.84 o 
  -7  11   7       25.22       43.00      7.98 o 
  -6  11   7        2.98        6.34      6.55 o 
  -5  11   7       16.34       25.67      5.25 o 
  -4  11   7       70.56       71.15      8.39 o 
  -3  11   7      102.89       94.61      5.90 o 
  -2  11   7       16.69       14.80      3.82 o 
  -1  11   7        5.33        8.62      4.87 o 
   0  11   7        3.72        6.95      5.22 o 
   1  11   7       17.34       33.47      7.62 o 
   2  11   7       24.22       25.61      5.24 o 
   3  11   7        1.05       -4.70      6.20 o 
   4  11   7        6.93        5.05      3.50 o 
   5  11   7        5.83        8.89     25.51 o 
  -9  12   7       49.79       41.23     12.83 o 
  -8  12   7       20.17      -17.41     11.85 o 
  -7  12   7        0.40        9.22     16.08 o 
  -6  12   7       20.72        8.93      7.35 o 
  -5  12   7       54.09       59.48      6.26 o 
  -4  12   7        0.98       -3.78      3.32 o 
  -3  12   7      103.38       98.89      3.71 o 
  -2  12   7        0.41        0.81      6.11 o 
  -1  12   7       14.41       10.53      3.61 o 
   0  12   7       26.73       19.72     12.99 o 
   1  12   7        2.19        2.51      3.73 o 
   2  12   7        0.93        3.06      5.24 o 
   3  12   7       11.35       -0.29      4.75 o 
   4  12   7        0.50        2.46      5.85 o 
   5  12   7       79.58       64.17      7.08 o 
  -8  13   7       11.46       23.44      8.88 o 
  -7  13   7       24.69       16.57      8.71 o 
  -6  13   7        0.02       10.63      7.68 o 
  -5  13   7       21.75       14.68      6.05 o 
  -4  13   7        0.92       -2.29      4.38 o 
  -3  13   7      125.41      130.69      7.17 o 
  -2  13   7        2.06        9.09      6.91 o 
  -1  13   7        3.59        9.50      3.77 o 
   0  13   7        0.09       -1.46      4.89 o 
   1  13   7        5.89        5.06      4.95 o 
   2  13   7       23.30       15.69      4.32 o 
   3  13   7        8.49        4.87      5.09 o 
   4  13   7        7.04      -10.09      6.73 o 
  -8  14   7       16.72       31.24     18.06 o 
  -7  14   7       17.81       45.07     11.45 o 
  -6  14   7       13.28       29.33     14.48 o 
  -5  14   7       49.57       59.46      9.47 o 
  -4  14   7       60.59       56.50      3.69 o 
  -3  14   7      194.37      198.28     12.64 o 
  -2  14   7      150.63      167.22      9.63 o 
  -1  14   7       32.72       24.97      4.48 o 
   0  14   7        1.38       -0.75      5.45 o 
   1  14   7       17.42       15.49      4.36 o 
   2  14   7        0.31       -8.58      5.72 o 
   3  14   7        0.59        3.18     24.74 o 
  -7  15   7       20.88       75.76     12.95 o 
  -6  15   7       66.85       71.38     21.44 o 
  -5  15   7       50.43       47.53      5.72 o 
  -4  15   7        3.01        1.15      3.30 o 
  -3  15   7       87.11       77.70      5.34 o 
  -2  15   7      115.72      120.83     14.44 o 
  -1  15   7        0.53        0.97      5.45 o 
   0  15   7        0.88       -0.87      5.07 o 
   1  15   7        0.67        4.68      4.36 o 
   2  15   7       36.55       74.93      7.78 o 
   3  15   7        4.73        0.17     10.16 o 
  -7  16   7       28.08       45.42      7.24 o 
  -6  16   7      103.69       92.58     20.20 o 
  -5  16   7       52.69       47.57     26.09 o 
  -3  16   7       19.19       31.80      5.24 o 
  -2  16   7        0.10       -4.38      4.51 o 
  -1  16   7        0.08       11.45      4.85 o 
   0  16   7        2.25       20.52      6.88 o 
   1  16   7        1.05       -1.82      8.09 o 
   2  16   7        0.01        2.97     10.00 o 
  -6  17   7       53.49       88.81     38.83 o 
  -5  17   7        6.36        6.57      7.98 o 
  -4  17   7        8.10       17.16     13.03 o 
  -3  17   7        4.14        4.75      9.53 o 
  -2  17   7        4.04       -3.69      6.33 o 
  -1  17   7        6.14        8.77      7.76 o 
   0  17   7        0.03       -8.57      5.71 o 
  -3  18   7        2.33       -8.16     13.49 o 
  -2  18   7        3.69        4.49     15.67 o 
   0 -18   8        7.88       39.36     25.00 o 
   1 -18   8        3.92        2.88     12.67 o 
   2 -18   8       11.91        5.65      6.39 o 
   3 -18   8       33.55       25.83     20.26 o 
  -2 -17   8        0.01        1.75      7.04 o 
  -1 -17   8       14.68       45.34     27.93 o 
   0 -17   8      143.00      197.83     11.17 o 
   1 -17   8      204.83      203.27     55.13 o 
   2 -17   8        0.83      -10.36      8.00 o 
   3 -17   8        4.35       -8.49     16.56 o 
   4 -17   8        0.47       -8.74     11.29 o 
  -2 -16   8       16.81       48.51     10.28 o 
  -1 -16   8        1.95       29.44     37.48 o 
   0 -16   8        8.23        2.58      5.44 o 
   1 -16   8       29.85       27.00     20.93 o 
   2 -16   8        5.93       -5.18      7.29 o 
   3 -16   8        3.25       -6.41      6.13 o 
   4 -16   8       10.44       30.86      7.43 o 
   5 -16   8        3.93        7.16     12.93 o 
  -4 -15   8        0.15       19.29     11.16 o 
  -2 -15   8        2.01       -8.91      8.87 o 
  -1 -15   8        3.31      -10.89      7.26 o 
   0 -15   8        2.96        3.89      4.92 o 
   1 -15   8       15.46       -8.49     10.69 o 
   2 -15   8        0.21       12.82      7.59 o 
   3 -15   8       95.81       76.83      7.18 o 
   4 -15   8        6.71       14.12     17.43 o 
   5 -15   8        5.74       -8.29      8.66 o 
   6 -15   8        8.92       25.96      4.90 o 
  -5 -14   8       18.24       16.42     25.79 o 
  -4 -14   8        1.64      -17.70     13.86 o 
  -3 -14   8        0.86      -20.31     13.54 o 
  -1 -14   8        3.81      -13.23      8.82 o 
   0 -14   8        2.47       -1.02      9.69 o 
   1 -14   8        0.02      -17.03     11.36 o 
   2 -14   8        0.77       -4.94      6.41 o 
   3 -14   8       94.14       85.81      7.38 o 
   4 -14   8        3.68        4.53      5.50 o 
   5 -14   8        6.61        8.05      9.78 o 
   6 -14   8        2.43        4.15      9.64 o 
   7 -14   8        3.43        8.44      5.45 o 
  -5 -13   8       39.35       36.13      6.06 o 
  -4 -13   8        2.37        5.20      4.47 o 
  -3 -13   8      101.18       75.00     14.60 o 
  -2 -13   8       84.88       83.77     11.64 o 
  -1 -13   8       50.30       98.23      8.95 o 
   0 -13   8       42.28       70.84     13.77 o 
   1 -13   8       55.36       49.63      6.65 o 
   2 -13   8        5.36        6.34     12.86 o 
   3 -13   8       29.96       49.93      8.94 o 
   4 -13   8        5.62        8.73      3.77 o 
   5 -13   8        8.46        7.86      9.14 o 
   6 -13   8       21.99       29.18      4.37 o 
   7 -13   8        2.70        0.58     19.20 o 
  -6 -12   8        3.77       23.30     15.60 o 
  -5 -12   8       80.37       74.18      7.85 o 
  -4 -12   8        0.01        1.59      3.01 o 
  -3 -12   8      136.86      146.89      4.90 o 
  -2 -12   8        4.35       18.06      9.53 o 
  -1 -12   8        0.09        4.31      6.88 o 
   0 -12   8       99.84      107.58      7.72 o 
   1 -12   8      462.19      452.87     19.89 o 
   2 -12   8      273.58      269.67     12.33 o 
   3 -12   8      141.13      118.23     19.05 o 
   4 -12   8      626.87      469.67     36.81 o 
   5 -12   8       97.12       83.25      8.99 o 
   6 -12   8       10.24       13.73      4.53 o 
   7 -12   8        1.01      -10.88      7.26 o 
   8 -12   8        1.88      -10.27     10.05 o 
  -6 -11   8        0.50        7.97      6.56 o 
  -5 -11   8        9.49       10.30      3.97 o 
  -4 -11   8       33.92       49.38      6.82 o 
  -3 -11   8        0.03       39.85      7.99 o 
  -2 -11   8      128.82      118.83     16.46 o 
  -1 -11   8      181.24      173.85     23.54 o 
   0 -11   8     2621.68     2494.48    128.43 o 
   1 -11   8      332.58      333.42      8.89 o 
   2 -11   8        3.30        8.92      8.67 o 
   3 -11   8      524.26      383.48     51.58 o 
   4 -11   8       76.75       57.43      4.60 o 
   5 -11   8        9.99        1.48      2.49 o 
   6 -11   8        9.07       13.48      3.73 o 
   7 -11   8        1.15        3.37     10.92 o 
   8 -11   8       10.57       27.80      8.01 o 
  -7 -10   8        3.34        9.02      9.70 o 
  -6 -10   8        0.18       -0.31      6.98 o 
  -5 -10   8       33.84       39.16      4.50 o 
  -4 -10   8       12.41       20.37      6.06 o 
  -3 -10   8      393.88      321.51      7.66 o 
  -2 -10   8       32.64       30.42      2.63 o 
  -1 -10   8     1369.03     1383.11    104.25 o 
   0 -10   8      293.80      284.88      7.40 o 
   1 -10   8      727.00      718.72     26.21 o 
   2 -10   8        9.45       -1.86     10.06 o 
   3 -10   8        1.29       -0.61      1.94 o 
   4 -10   8        0.11        0.53      4.01 o 
   5 -10   8        0.63       -3.56      2.37 o 
   6 -10   8      251.24      235.82     25.55 o 
   7 -10   8       81.91       83.89     15.13 o 
   8 -10   8       18.10       31.94      6.49 o 
  -7  -9   8       28.45       17.20      6.79 o 
  -6  -9   8        1.48        6.33      6.72 o 
  -5  -9   8       97.69       79.57      5.35 o 
  -4  -9   8      299.65      293.77      7.28 o 
  -3  -9   8      147.32      146.89      5.01 o 
  -2  -9   8        0.17       -3.79      3.93 o 
  -1  -9   8       16.11        4.75      8.21 o 
   0  -9   8       22.67       29.39      9.01 o 
   1  -9   8       66.11       78.47      3.99 o 
   2  -9   8      257.79      246.37      6.50 o 
   3  -9   8      130.59      134.55      5.54 o 
   4  -9   8      190.75      126.33     10.44 o 
   5  -9   8      112.10       93.17     10.79 o 
   6  -9   8       77.61       78.36      8.89 o 
   7  -9   8        1.11        6.05      7.46 o 
   8  -9   8        8.62       33.18     16.28 o 
  -8  -8   8       23.58       23.54      7.74 o 
  -7  -8   8        0.20        7.26      8.79 o 
  -6  -8   8       21.43       22.85      4.28 o 
  -5  -8   8        0.88        5.47      6.05 o 
  -4  -8   8      198.66      204.87      5.11 o 
  -3  -8   8       12.88       16.01      2.28 o 
  -2  -8   8        2.89        4.36      5.77 o 
  -1  -8   8      534.53      552.20     13.74 o 
   0  -8   8      110.57      111.93      3.44 o 
   1  -8   8      117.22      122.52      8.16 o 
   2  -8   8      520.19      503.72      9.13 o 
   3  -8   8      281.45      231.20     17.23 o 
   4  -8   8        5.35        2.12      4.00 o 
   5  -8   8        8.09       13.89      8.20 o 
   6  -8   8        4.63        7.27      5.97 o 
   7  -8   8        0.48        0.01      6.46 o 
   8  -8   8        8.23        7.41      6.97 o 
  -8  -7   8        1.51       -1.89      7.28 o 
  -7  -7   8        0.00       -5.62      8.59 o 
  -6  -7   8       36.96       63.36     10.41 o 
  -5  -7   8       10.94        3.16      3.62 o 
  -4  -7   8      225.85      246.79      5.83 o 
  -3  -7   8       66.30       47.91      6.55 o 
  -2  -7   8     1108.94     1136.72     15.32 o 
  -1  -7   8       64.25       95.48      5.65 o 
   0  -7   8        1.78        0.90      2.27 o 
   1  -7   8       21.80       23.29      1.97 o 
   2  -7   8       16.40       18.32      2.19 o 
   3  -7   8        1.37        1.54      2.87 o 
   4  -7   8       13.57       11.13      4.85 o 
   5  -7   8       64.42       50.76      6.71 o 
   6  -7   8       22.78       11.26      4.37 o 
   7  -7   8       16.31       17.40      6.66 o 
   8  -7   8        4.28        3.86      4.28 o 
  -8  -6   8       44.70       57.93      8.44 o 
  -7  -6   8        2.20       10.19     17.91 o 
  -6  -6   8      209.23      179.40      6.44 o 
  -5  -6   8       49.89       55.20      4.08 o 
  -4  -6   8       26.72       27.40      5.16 o 
  -3  -6   8        2.74        0.10      3.99 o 
  -2  -6   8        3.80       38.40      7.84 o 
  -1  -6   8        1.03       -1.06      1.87 o 
   0  -6   8       26.42       24.63      2.96 o 
   1  -6   8       16.95       16.69      2.10 o 
   2  -6   8        0.77        2.31      3.72 o 
   3  -6   8      438.48      415.84     33.81 o 
   4  -6   8      360.87      280.16     32.18 o 
   5  -6   8      160.94      157.06     13.70 o 
   6  -6   8        4.61        8.20      3.95 o 
   7  -6   8        6.19       15.12      6.43 o 
   8  -6   8        0.47        3.38      9.56 o 
   9  -6   8        1.79       11.64      8.80 o 
  -9  -5   8       71.39      111.06     14.54 o 
  -8  -5   8       14.05       14.43     10.21 o 
  -7  -5   8        4.15       23.26      6.64 o 
  -6  -5   8      183.10      189.81      5.82 o 
  -5  -5   8      143.81      164.14      5.79 o 
  -4  -5   8       49.15       54.93      6.29 o 
  -3  -5   8        2.86        7.59      6.28 o 
  -2  -5   8      175.19      418.24      6.71 o 
  -1  -5   8       24.92       55.92      8.75 o 
   0  -5   8     1097.38     1113.71     48.74 o 
   1  -5   8       45.30       58.50      2.01 o 
   2  -5   8        8.27        8.95      3.81 o 
   3  -5   8      237.74      186.96     26.07 o 
   4  -5   8       33.45       44.89      7.30 o 
   5  -5   8       13.64       24.15      8.15 o 
   6  -5   8       48.92       52.24      5.09 o 
   7  -5   8       20.77       30.73     13.39 o 
   8  -5   8       57.99       56.14     10.79 o 
   9  -5   8       37.51       56.64      8.67 o 
  -9  -4   8       37.17       36.18     19.56 o 
  -8  -4   8      114.36      120.62     19.18 o 
  -7  -4   8       11.36       25.24      7.89 o 
  -6  -4   8       93.39       81.29      8.60 o 
  -5  -4   8      606.74      525.27     15.70 o 
  -4  -4   8      472.47      534.93     15.93 o 
  -3  -4   8        1.45       15.04      4.85 o 
  -2  -4   8     3629.42     3907.20     52.34 o 
  -1  -4   8      247.37      266.23      4.21 o 
   0  -4   8       24.13       20.12      3.61 o 
   1  -4   8        5.39        7.43      1.67 o 
   2  -4   8       29.33       71.24     13.51 o 
   3  -4   8        6.32       72.17     12.48 o 
   4  -4   8      412.96      401.48     29.24 o 
   5  -4   8      839.19      775.84     31.73 o 
   6  -4   8     1093.34     1073.75     30.97 o 
   7  -4   8        6.60        2.70      6.45 o 
   8  -4   8       36.03       54.31      5.91 o 
   9  -4   8        0.79        9.36     13.30 o 
  -9  -3   8       26.93       26.75     24.15 o 
  -8  -3   8      115.19      126.47     17.15 o 
  -7  -3   8        3.87       20.26      5.49 o 
  -6  -3   8      815.60      773.82     23.53 o 
  -5  -3   8      569.12      511.31     15.77 o 
  -4  -3   8       73.75       98.65     10.21 o 
  -3  -3   8      314.92      337.52      6.34 o 
  -2  -3   8     1376.13     1449.20     18.41 o 
  -1  -3   8       59.89       44.51      2.15 o 
   0  -3   8        4.19        5.21      2.01 o 
   1  -3   8       42.56       24.62      4.21 o 
   2  -3   8      821.18      972.05     19.68 o 
   3  -3   8      562.94      566.71     49.86 o 
   4  -3   8     1078.03     1015.39     85.87 o 
   5  -3   8        4.29       22.62      7.52 o 
   6  -3   8      393.47      434.17     10.61 o 
   7  -3   8       12.50        5.10      6.60 o 
   8  -3   8        4.52       -1.33     10.48 o 
   9  -3   8        0.26       -4.99      9.28 o 
  -9  -2   8       10.65       33.82      9.92 o 
  -8  -2   8       11.67       15.64     19.76 o 
  -7  -2   8       57.94       79.64     10.14 o 
  -6  -2   8      195.95      200.92     12.31 o 
  -5  -2   8       67.80       72.24      6.72 o 
  -4  -2   8      139.16      121.12      6.53 o 
  -3  -2   8      573.21      677.18     10.11 o 
  -2  -2   8     1962.17     2021.75     24.85 o 
  -1  -2   8      849.44      809.09     14.67 o 
   0  -2   8     2413.98     2357.74     33.88 o 
   1  -2   8      397.26      400.00      5.49 o 
   2  -2   8     1818.77     2054.14     26.21 o 
   3  -2   8      213.14      222.75      8.66 o 
   4  -2   8       26.44       35.75      7.90 o 
   5  -2   8        0.28        6.61      4.21 o 
   6  -2   8      216.88      221.76      9.15 o 
   7  -2   8        0.96       -9.06      6.04 o 
   8  -2   8       52.25       32.47      6.52 o 
   9  -2   8       34.25       64.16     36.46 o 
  -9  -1   8        6.41       -7.17      7.83 o 
  -8  -1   8       41.89       28.85     17.49 o 
  -7  -1   8       96.17       94.93      5.84 o 
  -6  -1   8       88.51       93.70     13.12 o 
  -5  -1   8       20.06       46.95      6.46 o 
  -4  -1   8      878.88      952.45     16.17 o 
  -3  -1   8      780.07      781.67     18.56 o 
  -2  -1   8      142.11      117.68      3.48 o 
  -1  -1   8      244.79      249.99      7.43 o 
   0  -1   8       38.34       36.96      3.28 o 
   1  -1   8      408.48      509.20     49.10 o 
   2  -1   8      162.77      180.89      4.35 o 
   3  -1   8       65.07       60.94      4.66 o 
   4  -1   8       47.96       36.25      6.25 o 
   5  -1   8      668.27      618.03     22.92 o 
   6  -1   8      503.88      510.74     16.90 o 
   7  -1   8        0.44       14.16      8.77 o 
   8  -1   8       53.68       78.01     17.89 o 
 -10   0   8        0.22       18.47      9.38 o 
  -9   0   8        5.13       15.32     12.29 o 
  -8   0   8       78.92       70.93      6.65 o 
  -7   0   8       13.73        5.03     10.05 o 
  -6   0   8      265.83      336.93     24.95 o 
  -5   0   8      951.52      989.49     17.77 o 
  -4   0   8      302.66      319.87     24.07 o 
  -3   0   8       30.16       41.79      9.29 o 
  -2   0   8      249.83      250.85      8.01 o 
  -1   0   8       54.72       66.38      2.65 o 
   0   0   8       11.13       80.30     14.81 o 
   1   0   8      182.63      326.36     35.31 o 
   2   0   8      795.61      923.89     23.65 o 
   3   0   8      723.18      663.50     16.16 o 
   4   0   8      334.52      320.38     17.16 o 
   5   0   8        0.47        7.10      7.67 o 
   6   0   8      470.25      459.33     18.25 o 
   7   0   8        1.49        9.54      7.45 o 
   8   0   8        1.33        8.11      5.74 o 
 -10   1   8        0.05       20.67     12.54 o 
  -9   1   8       65.46       74.24      8.35 o 
  -8   1   8      179.39      192.88      9.39 o 
  -7   1   8       13.53        6.78      3.47 o 
  -6   1   8      994.66      990.62     17.18 o 
  -5   1   8        9.36       49.23      5.84 o 
  -4   1   8       62.18       56.66      4.74 o 
  -3   1   8      781.72      777.69     22.23 o 
  -2   1   8     2281.81     2322.00     30.68 o 
  -1   1   8      738.55      772.41     63.30 o 
   0   1   8     6935.58     7277.82    149.95 o 
   1   1   8      563.61      626.51     14.19 o 
   2   1   8      899.79      964.94     16.60 o 
   3   1   8        5.52        1.62      3.35 o 
   4   1   8        7.08        3.32      4.51 o 
   5   1   8       42.55       55.68     13.09 o 
   6   1   8      102.50      154.98     10.96 o 
   7   1   8        2.25        2.16      5.27 o 
   8   1   8        0.20       27.30      9.39 o 
 -10   2   8       76.39       68.61     15.16 o 
  -9   2   8        4.51       -6.09      8.27 o 
  -8   2   8       29.87       31.24      6.30 o 
  -7   2   8        0.23       31.58     13.36 o 
  -6   2   8       29.38       44.76      8.61 o 
  -5   2   8       49.91       50.45      6.21 o 
  -4   2   8      569.48      565.96     31.09 o 
  -3   2   8       94.24       55.39      6.48 o 
  -2   2   8        7.66       12.15      1.92 o 
  -1   2   8      166.81      316.98     18.86 o 
   0   2   8      141.49      181.70     10.30 o 
   1   2   8      279.68      259.24      4.89 o 
   2   2   8       49.45       44.02      5.10 o 
   3   2   8        2.57       -5.86      3.91 o 
   4   2   8       39.73       55.04      7.69 o 
   5   2   8       78.16      122.95      7.13 o 
   6   2   8       79.70       94.29     16.30 o 
   7   2   8       50.80       42.82      9.95 o 
   8   2   8       12.14       34.58     11.38 o 
 -10   3   8        7.23        6.64     20.00 o 
  -9   3   8       10.50       28.83      9.08 o 
  -8   3   8        3.43       -2.23      6.53 o 
  -7   3   8      427.60      360.37     62.19 o 
  -6   3   8       84.58       94.16     10.17 o 
  -5   3   8       24.57       24.87      3.46 o 
  -4   3   8        4.81        1.74      3.14 o 
  -3   3   8      699.57      630.01     21.01 o 
  -2   3   8      208.38      208.60      7.41 o 
  -1   3   8      181.13      179.26      3.40 o 
   0   3   8      112.56      105.17      4.26 o 
   1   3   8      478.14      405.41     12.54 o 
   2   3   8       47.54       53.14      3.54 o 
   3   3   8     1018.43     1028.61     26.40 o 
   4   3   8      865.01      892.48     15.70 o 
   5   3   8       10.41       18.46      4.70 o 
   6   3   8        0.13        0.08     11.24 o 
   7   3   8        0.02      -12.42     11.31 o 
   8   3   8        5.34       30.12      9.01 o 
 -10   4   8       56.17       58.84     10.70 o 
  -9   4   8        4.29        2.12     16.94 o 
  -8   4   8       28.25       10.69     11.47 o 
  -7   4   8      103.41       96.45     13.77 o 
  -6   4   8       26.48       19.59      6.26 o 
  -5   4   8      139.70      115.65     11.60 o 
  -4   4   8       70.88       46.37      3.82 o 
  -3   4   8      465.32      453.10     10.66 o 
  -2   4   8     1351.90     1304.14     25.74 o 
  -1   4   8     3713.43     3820.41     57.83 o 
   0   4   8    10673.67    10915.87    139.62 o 
   1   4   8       58.92       72.23      5.67 o 
   2   4   8        0.01       -0.12      4.20 o 
   3   4   8      147.85      141.12      5.75 o 
   4   4   8       20.32       19.88      5.01 o 
   5   4   8       16.73       26.72      6.10 o 
   6   4   8       11.73       19.95      5.91 o 
   7   4   8       32.06       30.41      7.94 o 
   8   4   8       19.58       14.83      7.63 o 
 -10   5   8        0.49       -6.01     12.58 o 
  -9   5   8        3.54        2.65     11.08 o 
  -8   5   8        1.43       -4.22     17.25 o 
  -7   5   8       41.49       52.62      9.05 o 
  -6   5   8       19.14       28.45     11.38 o 
  -5   5   8      185.88      203.87     13.24 o 
  -4   5   8     1750.65     1759.67    106.04 o 
  -3   5   8       19.64       38.17      3.40 o 
  -2   5   8        0.30       15.09      6.51 o 
  -1   5   8     2712.17     2822.71     34.55 o 
   0   5   8      599.30      586.97     14.51 o 
   1   5   8      494.01      473.42      9.87 o 
   2   5   8      103.42       89.06      4.39 o 
   3   5   8       21.41       34.06      3.45 o 
   4   5   8       25.63       21.21      3.43 o 
   5   5   8       40.63       54.23     13.09 o 
   6   5   8        5.92        3.02      9.60 o 
   7   5   8        2.84       -5.07      7.59 o 
 -10   6   8        0.09       43.42     36.91 o 
  -9   6   8        1.48       -1.75     11.35 o 
  -8   6   8      121.28      105.80     20.84 o 
  -7   6   8        0.35       -3.07      5.89 o 
  -6   6   8        2.92       20.66     11.41 o 
  -5   6   8        9.53       15.34      8.88 o 
  -4   6   8      101.93      109.69     11.26 o 
  -3   6   8     1266.97     1245.59     50.92 o 
  -2   6   8      521.57      523.33     18.66 o 
  -1   6   8       86.06       77.62      4.62 o 
   0   6   8       87.73       79.21      3.80 o 
   1   6   8      482.92      437.74     13.66 o 
   2   6   8       14.64       37.42      9.86 o 
   3   6   8      859.77      937.64     20.63 o 
   4   6   8        0.48        6.53      5.00 o 
   5   6   8        2.14       -8.94      8.06 o 
   6   6   8        1.53        4.33     17.81 o 
   7   6   8        0.51       13.48      7.87 o 
 -10   7   8        3.25      -13.97      9.31 o 
  -9   7   8        1.70        5.60     11.10 o 
  -8   7   8        3.84       18.57      6.46 o 
  -7   7   8        1.08        1.67      5.59 o 
  -6   7   8        0.37        1.20      6.89 o 
  -5   7   8       82.65       73.50      9.96 o 
  -4   7   8      437.80      470.30     27.78 o 
  -3   7   8       31.84       37.74      5.20 o 
  -2   7   8       73.52       62.29      5.86 o 
  -1   7   8       11.45       10.23      2.72 o 
   0   7   8        1.75       13.04      5.43 o 
   1   7   8      398.87      445.49     57.85 o 
   2   7   8       86.14       98.70      7.09 o 
   3   7   8       53.55       87.47      5.79 o 
   4   7   8       23.40       15.43      5.41 o 
   5   7   8       12.02       18.95     11.51 o 
   6   7   8       14.37       16.70     21.84 o 
   7   7   8        0.31        6.43      7.74 o 
  -9   8   8       18.85       -1.22     16.40 o 
  -8   8   8       49.85       78.20      6.92 o 
  -7   8   8       13.56        3.09      6.78 o 
  -6   8   8        5.23        4.33      2.92 o 
  -5   8   8        0.06       15.51      6.96 o 
  -4   8   8       25.06       50.09      7.15 o 
  -3   8   8        5.05       19.02      7.56 o 
  -2   8   8      317.84      355.72      6.67 o 
  -1   8   8        7.57       18.35      4.91 o 
   0   8   8       10.33       14.20      4.21 o 
   1   8   8       16.57       15.58      4.37 o 
   2   8   8        4.79       45.74      5.75 o 
   3   8   8        3.58        4.52      2.66 o 
   4   8   8       10.79        9.39      7.83 o 
   5   8   8      127.27      142.10     16.91 o 
   6   8   8        0.43       26.92      9.18 o 
  -8   9   8       23.32       21.06      7.60 o 
  -7   9   8       84.94       99.07      7.22 o 
  -6   9   8        1.02        5.89      7.67 o 
  -5   9   8       15.58       19.41      4.53 o 
  -4   9   8      363.42      325.08     22.25 o 
  -3   9   8       20.41       20.11      6.28 o 
  -2   9   8      147.28      149.96      5.26 o 
  -1   9   8        5.14       -2.88      3.31 o 
   0   9   8      180.43      164.34      6.39 o 
   1   9   8      491.88      432.01     51.41 o 
   2   9   8       11.85        3.40      1.93 o 
   3   9   8       35.67       38.88      3.45 o 
   4   9   8       50.63       48.95     11.20 o 
   5   9   8        0.27        2.09      6.71 o 
   6   9   8        1.18       14.71      9.11 o 
  -9  10   8        0.71       -9.24      6.16 o 
  -8  10   8       90.56       89.97      8.15 o 
  -7  10   8        7.90       -3.80      7.09 o 
  -6  10   8       30.45       29.28      5.50 o 
  -5  10   8        0.06        3.77      4.06 o 
  -4  10   8      117.45      127.32      9.65 o 
  -3  10   8        8.33        5.29      4.00 o 
  -2  10   8       12.94        5.31      4.24 o 
  -1  10   8      248.30      278.35     10.40 o 
   0  10   8       19.03       71.41      6.71 o 
   1  10   8      118.19      107.89     13.06 o 
   2  10   8        1.10        7.11      3.61 o 
   3  10   8        6.77       13.31      3.47 o 
   4  10   8       13.57       11.07      6.10 o 
   5  10   8        7.21       14.56      7.71 o 
  -9  11   8       31.00       59.00     41.90 o 
  -8  11   8       36.46       35.96      8.10 o 
  -7  11   8       11.44        4.48      7.94 o 
  -6  11   8        0.76       -5.51      7.47 o 
  -5  11   8       73.32       54.95      5.50 o 
  -4  11   8      251.97      258.31     15.50 o 
  -3  11   8       78.46       72.90      3.20 o 
  -2  11   8      212.18      215.86     10.03 o 
  -1  11   8       26.11       27.83      3.27 o 
   0  11   8       14.92       16.68      4.52 o 
   1  11   8       18.76       13.81      4.30 o 
   2  11   8        4.14        2.01      3.22 o 
   3  11   8       12.53       -2.04      4.61 o 
   4  11   8        1.25        0.05      9.05 o 
   5  11   8      125.20      109.45     13.68 o 
  -9  12   8        1.92      -17.94     11.96 o 
  -8  12   8        6.14       28.51     27.17 o 
  -7  12   8       50.13       61.91     10.58 o 
  -6  12   8       59.83       58.94      6.29 o 
  -5  12   8        1.04        9.87      3.28 o 
  -4  12   8        5.60        5.03      6.12 o 
  -3  12   8        1.42        4.74      2.10 o 
  -2  12   8       83.05       96.56      3.75 o 
  -1  12   8        3.14        6.52      7.10 o 
   0  12   8       26.38       30.53      6.88 o 
   1  12   8      116.06      108.43     11.57 o 
   2  12   8      120.44      122.62      8.69 o 
   3  12   8       12.62       13.97     14.33 o 
   4  12   8        0.86       17.16      4.92 o 
  -8  13   8        2.70      -10.45      7.71 o 
  -7  13   8       25.70       26.74      6.45 o 
  -6  13   8       49.90       44.05     10.00 o 
  -5  13   8        5.32       -0.67      6.91 o 
  -4  13   8        2.17        0.83      3.07 o 
  -3  13   8        2.52        1.68      4.77 o 
  -2  13   8        1.86        5.93      2.97 o 
  -1  13   8       33.07       48.64      5.33 o 
   0  13   8        0.01       -0.30      3.21 o 
   1  13   8        1.01       -0.38      5.53 o 
   2  13   8       87.83       90.22      5.57 o 
   3  13   8       13.26        0.27      8.49 o 
  -8  14   8        0.53       -0.94      8.91 o 
  -7  14   8       50.57       55.97      5.96 o 
  -6  14   8       57.73       44.34      6.76 o 
  -5  14   8        1.46        1.51      4.41 o 
  -4  14   8       22.89       41.15      9.07 o 
  -3  14   8       16.59       22.17      5.35 o 
  -2  14   8       35.06       74.67      6.25 o 
  -1  14   8       20.42        5.75      3.74 o 
   0  14   8       26.73       23.55      5.40 o 
   1  14   8        7.43       11.89      6.86 o 
   2  14   8        0.01        8.69     15.00 o 
   3  14   8        2.15       -4.16     19.76 o 
  -7  15   8        8.45        3.43      8.04 o 
  -6  15   8      132.09      117.05     17.81 o 
  -5  15   8       42.79       18.14     13.36 o 
  -4  15   8        0.02       -4.25      3.89 o 
  -3  15   8       75.29       71.49      7.81 o 
  -2  15   8        1.96       -7.56      5.04 o 
  -1  15   8       10.70        5.17      7.39 o 
   0  15   8        0.01        6.94     10.54 o 
   1  15   8       25.40       29.76      6.55 o 
   2  15   8        0.62       -8.78     10.55 o 
  -6  16   8       33.86       -4.57      9.43 o 
  -5  16   8       15.23       10.43     23.23 o 
  -4  16   8        0.00       -0.52      6.15 o 
  -3  16   8        0.28       26.68     12.58 o 
  -2  16   8       11.71        6.64      5.69 o 
  -1  16   8        4.76       23.19      8.62 o 
   0  16   8        2.11        6.04      8.48 o 
   1  16   8       16.26       27.32     21.96 o 
  -5  17   8       26.75       13.96     18.08 o 
  -4  17   8        0.73       -2.74      8.06 o 
  -3  17   8        7.46       -7.19      5.38 o 
  -2  17   8        0.03       -7.56      6.77 o 
  -1  17   8        0.25       10.18     15.63 o 
   0  17   8        0.86       11.53      9.94 o 
  -1 -17   9        0.82       13.90     14.69 o 
   0 -17   9       18.82       35.01     13.05 o 
   1 -17   9        2.21        5.86     11.82 o 
   2 -17   9        1.73       -6.49      5.70 o 
   3 -17   9       11.85       10.57     13.94 o 
   4 -17   9       18.33        0.32     12.61 o 
  -2 -16   9        0.00        9.17      8.67 o 
  -1 -16   9        0.02        0.38      6.62 o 
   0 -16   9        2.33       -2.14      5.43 o 
   1 -16   9        7.12        3.26     20.30 o 
   2 -16   9        4.07       -9.78     12.56 o 
   3 -16   9       35.86       54.33      6.64 o 
   4 -16   9        4.16       25.35     14.66 o 
   5 -16   9        2.88       -2.25     12.22 o 
  -3 -15   9        0.93       61.34     15.48 o 
  -1 -15   9        0.21        4.12     12.95 o 
   0 -15   9       35.11       65.32      7.81 o 
   1 -15   9        5.03        6.44     10.18 o 
   2 -15   9       30.94       13.54      5.83 o 
   3 -15   9       16.26       21.08      9.29 o 
   4 -15   9        7.63        9.49     10.08 o 
   5 -15   9        6.85       16.63     13.11 o 
   6 -15   9        0.61      -11.70     13.18 o 
  -4 -14   9       10.30       29.53     14.01 o 
  -3 -14   9        0.01      -21.39     14.26 o 
  -2 -14   9       26.96       47.83     10.63 o 
  -1 -14   9        4.27       -2.55     10.66 o 
   0 -14   9        6.83       -0.92     13.95 o 
   1 -14   9        7.77       11.07      5.08 o 
   2 -14   9        7.41        8.51     11.42 o 
   3 -14   9        9.26       -0.23      6.28 o 
   4 -14   9        1.01       14.11     12.24 o 
   5 -14   9        0.31       -1.32      3.86 o 
   6 -14   9        0.35        0.29      5.55 o 
  -5 -13   9      235.72      225.67     49.57 o 
  -4 -13   9       81.44       82.65     12.78 o 
  -1 -13   9        3.08       24.81      6.62 o 
   0 -13   9        2.61       13.38      5.45 o 
   1 -13   9        2.75        4.04      4.40 o 
   2 -13   9       11.40       56.51     10.56 o 
   3 -13   9      147.86      121.14     14.95 o 
   4 -13   9      199.69      203.57     21.93 o 
   5 -13   9       10.91        8.62      3.95 o 
   6 -13   9       10.12       21.57      5.88 o 
   7 -13   9        3.84       19.08      7.08 o 
  -6 -12   9       17.74       23.80      8.04 o 
  -5 -12   9       13.63       11.97     11.04 o 
  -4 -12   9       11.87       -0.09      8.56 o 
  -3 -12   9       27.42       21.14      5.23 o 
  -2 -12   9        0.70      -15.97     10.65 o 
  -1 -12   9       11.17        1.70      8.77 o 
   0 -12   9     1572.06     1678.62    139.80 o 
   1 -12   9      442.57      444.91     25.61 o 
   2 -12   9      405.76      349.50     10.22 o 
   3 -12   9        0.05       -7.67      5.77 o 
   4 -12   9        5.70        9.31      9.52 o 
   5 -12   9        0.01      -15.20     10.14 o 
   6 -12   9        6.09       19.96      7.58 o 
   7 -12   9        1.92       -9.95      6.64 o 
  -6 -11   9       12.39      -11.39      7.60 o 
  -5 -11   9       32.04       29.15     12.77 o 
  -4 -11   9       85.51       78.15      6.17 o 
  -3 -11   9      247.65      255.94      8.11 o 
  -2 -11   9      549.21      395.23     50.89 o 
  -1 -11   9       15.75       21.65     13.62 o 
   0 -11   9      211.00      196.89     20.77 o 
   1 -11   9      422.22      396.92     17.37 o 
   2 -11   9        7.74        9.68      4.88 o 
   3 -11   9        0.57       -1.10      3.32 o 
   4 -11   9      147.07      125.38     13.12 o 
   5 -11   9        5.23        1.83      4.59 o 
   6 -11   9       42.23       24.10     16.69 o 
   7 -11   9        0.20        5.50     13.73 o 
  -7 -10   9       20.61       32.75      9.49 o 
  -6 -10   9       31.60       11.71      7.87 o 
  -5 -10   9       99.32      106.57      4.72 o 
  -4 -10   9      177.01      146.09     11.59 o 
  -3 -10   9       55.23       48.30      6.01 o 
  -2 -10   9      156.61      140.72     12.17 o 
  -1 -10   9       50.23       76.78      8.27 o 
   0 -10   9        4.23       -2.93      4.09 o 
   1 -10   9      105.36      112.09      8.38 o 
   2 -10   9        9.42       13.41      2.31 o 
   3 -10   9      628.28      528.56     20.31 o 
   4 -10   9      385.63      342.55     21.81 o 
   5 -10   9        7.46        6.56      4.13 o 
   6 -10   9       19.61       12.27      6.41 o 
   7 -10   9       10.46       10.34     23.68 o 
   8 -10   9        0.59        2.17      5.88 o 
  -7  -9   9        2.43       -6.55     21.93 o 
  -6  -9   9       58.40       51.53     15.70 o 
  -5  -9   9       11.91       11.35      2.96 o 
  -4  -9   9       24.77       19.25      3.37 o 
  -3  -9   9       11.31        2.93      3.66 o 
  -2  -9   9       77.93       90.06      6.63 o 
  -1  -9   9      838.49      783.76     32.88 o 
   0  -9   9     2865.76     3148.55    118.53 o 
   1  -9   9      702.12      683.74     10.15 o 
   2  -9   9      147.42      150.50      5.78 o 
   3  -9   9      183.39      163.58      6.40 o 
   4  -9   9        0.48        1.71      2.86 o 
   5  -9   9        2.73       -0.08      3.21 o 
   6  -9   9       12.61       15.04      5.68 o 
   7  -9   9       17.32       32.73      7.17 o 
   8  -9   9        0.73       39.92     12.04 o 
  -8  -8   9       53.10       63.61     22.07 o 
  -7  -8   9        8.98       24.73     10.91 o 
  -6  -8   9        0.93        5.49      8.19 o 
  -5  -8   9       19.75       13.94      4.56 o 
  -4  -8   9      943.52      875.64     11.96 o 
  -3  -8   9        2.48       -2.25      3.11 o 
  -2  -8   9      273.27      261.72     15.73 o 
  -1  -8   9      209.38      205.77      5.71 o 
   0  -8   9       84.91       80.97      4.46 o 
   1  -8   9       10.72       10.36      2.16 o 
   2  -8   9       30.33       30.53      4.34 o 
   3  -8   9       25.91       21.77      3.14 o 
   4  -8   9       20.32       14.07      2.73 o 
   5  -8   9      116.15       98.24     14.08 o 
   6  -8   9        8.52        9.78      6.49 o 
   7  -8   9       91.05      113.65      6.33 o 
   8  -8   9       39.59       44.33      8.85 o 
  -8  -7   9        1.21       25.09     11.52 o 
  -7  -7   9        0.35       24.05     15.71 o 
  -6  -7   9       26.68       47.63     11.69 o 
  -5  -7   9       69.04       55.35      7.78 o 
  -4  -7   9      213.52      192.73      5.78 o 
  -3  -7   9       25.82       22.81      2.82 o 
  -2  -7   9      102.65      122.52      5.87 o 
  -1  -7   9       21.81       34.00      5.66 o 
   0  -7   9       20.40       19.32      1.90 o 
   1  -7   9      216.36      196.24      5.98 o 
   2  -7   9      580.03      504.26     14.40 o 
   3  -7   9      590.21      573.45     72.48 o 
   4  -7   9      414.17      454.26     62.40 o 
   5  -7   9       43.93       40.37      5.67 o 
   6  -7   9       52.29       45.84      6.06 o 
   7  -7   9        5.61        8.49      5.15 o 
   8  -7   9        2.48       12.40      6.54 o 
  -8  -6   9       75.57      106.40     13.45 o 
  -7  -6   9        9.71       22.61      8.06 o 
  -6  -6   9      196.67      219.35      6.98 o 
  -5  -6   9        0.02       -3.19      4.67 o 
  -4  -6   9       52.36       70.19      3.75 o 
  -3  -6   9       24.05       31.68      3.72 o 
  -2  -6   9       26.56       34.06      5.61 o 
  -1  -6   9       89.95      147.23      9.79 o 
   0  -6   9     1508.38     1410.29     67.99 o 
   1  -6   9       42.62       38.49      3.33 o 
   2  -6   9       22.17       39.33      4.12 o 
   3  -6   9      293.53      259.90     19.97 o 
   4  -6   9        0.96        2.38      2.49 o 
   5  -6   9        4.34       -3.31      3.58 o 
   6  -6   9        0.46       -2.89      2.71 o 
   7  -6   9       19.81       19.27      7.80 o 
   8  -6   9        1.21        1.53     25.51 o 
  -8  -5   9       10.47        9.35      7.39 o 
  -7  -5   9        5.25        1.96      9.01 o 
  -6  -5   9      127.14      123.85      9.89 o 
  -5  -5   9        0.46        3.88      5.38 o 
  -4  -5   9      260.76      270.11      6.53 o 
  -3  -5   9        4.16       11.14      3.71 o 
  -2  -5   9      108.96      121.09      3.55 o 
  -1  -5   9        2.66        6.91      2.17 o 
   0  -5   9       46.30       27.76      3.74 o 
   1  -5   9      107.05       98.32      3.82 o 
   2  -5   9       40.99       42.03      4.41 o 
   3  -5   9       38.05       38.65      6.36 o 
   4  -5   9        0.97        6.74      3.27 o 
   5  -5   9        2.46       -1.13      3.50 o 
   6  -5   9      735.51      617.34     45.19 o 
   7  -5   9       39.20       43.84      8.99 o 
   8  -5   9        6.93       36.67      7.36 o 
  -9  -4   9        3.62      -12.02      8.36 o 
  -8  -4   9       30.36       41.05     11.97 o 
  -7  -4   9        1.31        2.35      5.28 o 
  -6  -4   9        0.65        9.00      5.21 o 
  -5  -4   9       25.56       28.67      4.91 o 
  -4  -4   9      185.98      183.92      9.60 o 
  -3  -4   9      153.65      169.69      6.08 o 
  -2  -4   9       40.58       40.52      2.83 o 
  -1  -4   9        0.69        0.88      2.92 o 
   0  -4   9        0.78       -1.03      2.19 o 
   1  -4   9      131.16      123.98      2.99 o 
   2  -4   9     2954.15     3027.11     65.31 o 
   3  -4   9     1071.19     1069.18     98.48 o 
   4  -4   9     1998.46     1886.06    151.86 o 
   5  -4   9      899.95      820.59     78.14 o 
   6  -4   9       11.44       11.57      2.52 o 
   7  -4   9        0.21       10.90      4.82 o 
   8  -4   9        0.50       -0.63     17.51 o 
  -9  -3   9       30.79       37.77     11.49 o 
  -8  -3   9       89.63       79.68      9.22 o 
  -7  -3   9       39.02       39.36      5.42 o 
  -6  -3   9      117.86       99.39      5.12 o 
  -5  -3   9      273.31      302.40      7.99 o 
  -4  -3   9      133.52      127.06      5.01 o 
  -3  -3   9        2.54       32.40      2.98 o 
  -2  -3   9        1.35        1.40      2.31 o 
  -1  -3   9      137.15      146.82      4.81 o 
   0  -3   9     4422.45     4583.17     54.65 o 
   1  -3   9       11.42       23.81      5.38 o 
   3  -3   9       81.21       89.82      3.86 o 
   4  -3   9      135.89      115.52     16.17 o 
   5  -3   9      177.21      161.66     24.24 o 
   6  -3   9      341.19      290.90     40.79 o 
   7  -3   9       12.31       21.73      4.98 o 
   8  -3   9        0.81       16.40      8.34 o 
  -9  -2   9        6.81       31.07     26.80 o 
  -8  -2   9       41.17       25.75     10.07 o 
  -7  -2   9       73.50       79.68      8.32 o 
  -6  -2   9      319.50      312.62     18.25 o 
  -5  -2   9       23.24      118.95     20.84 o 
  -4  -2   9        7.16        2.44      3.37 o 
  -3  -2   9      466.98      462.08      7.98 o 
  -2  -2   9      127.25      133.88      4.47 o 
  -1  -2   9      119.50      102.37      3.70 o 
   0  -2   9       89.84       88.56      2.86 o 
   1  -2   9      512.64      499.33     35.08 o 
   2  -2   9      433.00      493.81      9.31 o 
   3  -2   9       18.87       26.67      6.26 o 
   4  -2   9        5.56       11.53      3.82 o 
   5  -2   9     1595.40     1525.88     51.88 o 
   6  -2   9      272.82      373.79     40.08 o 
   7  -2   9       39.96       60.09      7.58 o 
   8  -2   9        3.66       19.93     14.01 o 
  -9  -1   9        0.11        7.40      9.27 o 
  -8  -1   9        5.13       -3.57      6.37 o 
  -7  -1   9       23.60       13.50      3.95 o 
  -6  -1   9       32.86       79.54      9.96 o 
  -5  -1   9      306.39      249.33     10.50 o 
  -4  -1   9       46.64       49.65      7.28 o 
  -3  -1   9      883.23      918.03     13.00 o 
  -2  -1   9      296.39      320.05      9.63 o 
  -1  -1   9      680.35      649.86     19.59 o 
   0  -1   9       58.84       86.98      5.72 o 
   1  -1   9     2769.80     3441.11    292.50 o 
   2  -1   9     3272.87     3367.71     42.33 o 
   3  -1   9      912.64      879.28     22.75 o 
   4  -1   9      563.99      547.79      9.93 o 
   5  -1   9       97.78      119.71     10.02 o 
   6  -1   9      182.10      197.53      7.34 o 
   7  -1   9        0.35       15.83      7.50 o 
   8  -1   9        0.09       14.02      8.20 o 
  -9   0   9       26.99       18.54     12.99 o 
  -8   0   9       71.31       76.91     22.73 o 
  -7   0   9      105.05      107.32     10.41 o 
  -6   0   9      728.67      741.75     19.93 o 
  -5   0   9       40.35       52.86      7.61 o 
  -4   0   9       57.90       67.33      5.19 o 
  -3   0   9      182.08      155.40      8.48 o 
  -2   0   9       89.62       86.58      6.56 o 
  -1   0   9      541.09      614.30     33.33 o 
   0   0   9     6131.42     6602.33     90.29 o 
   1   0   9       98.42      103.28     11.35 o 
   2   0   9      265.72      281.11      8.85 o 
   3   0   9      199.03      204.61      8.15 o 
   4   0   9       77.90       82.00      3.99 o 
   5   0   9       19.21       10.52      4.74 o 
   6   0   9        1.37       39.99      5.92 o 
   7   0   9        0.01      -15.67     10.45 o 
   8   0   9       11.75        6.01     11.71 o 
 -10   1   9       57.60       49.93     28.40 o 
  -9   1   9        4.63       11.33     14.95 o 
  -8   1   9        0.90        3.50      5.06 o 
  -7   1   9      156.32      117.50     10.79 o 
  -6   1   9      379.65      450.25     41.22 o 
  -5   1   9       40.69       56.99      6.44 o 
  -4   1   9      120.62      126.15      8.78 o 
  -3   1   9      416.84      399.47     23.26 o 
  -2   1   9        3.77       -2.41      2.57 o 
  -1   1   9      383.38      468.33     10.57 o 
   0   1   9      164.06      215.93      8.19 o 
   1   1   9      224.04      206.50      4.91 o 
   2   1   9        5.58        6.23      3.47 o 
   3   1   9       36.48       26.57      4.84 o 
   4   1   9       35.66       32.97     11.18 o 
   5   1   9      135.55      190.93     16.50 o 
   6   1   9       16.18       52.49     10.54 o 
   7   1   9        4.00        0.65     17.42 o 
   8   1   9       17.44       23.60     15.19 o 
 -10   2   9        0.20        2.24     33.95 o 
  -9   2   9        9.39       -6.11      8.14 o 
  -8   2   9       18.67       18.90     12.15 o 
  -7   2   9       54.26       47.87     12.40 o 
  -6   2   9      655.83      653.24     61.76 o 
  -5   2   9       32.41       30.74      3.96 o 
  -4   2   9        0.05       -0.14      3.40 o 
  -3   2   9      419.17      425.96     15.53 o 
  -2   2   9      191.52      205.13      7.85 o 
  -1   2   9       89.08       74.23      8.30 o 
   0   2   9      103.61       89.94      5.61 o 
   1   2   9      261.84      215.84      7.96 o 
   2   2   9      158.78      150.85      5.31 o 
   3   2   9        3.86        1.57      3.33 o 
   4   2   9       67.78       72.02      5.10 o 
   5   2   9       42.59       53.90      6.99 o 
   6   2   9       27.20       20.94      8.65 o 
   7   2   9        6.18       -7.73      7.80 o 
   8   2   9        0.52       -5.50     20.96 o 
 -10   3   9        1.39      -12.56     12.85 o 
  -9   3   9        0.71       -7.04     10.53 o 
  -8   3   9       32.58       47.27     15.79 o 
  -7   3   9      236.16      232.44     29.47 o 
  -6   3   9        4.88       10.28      4.53 o 
  -5   3   9       45.54       41.60      8.77 o 
  -4   3   9       23.47       12.03      3.04 o 
  -3   3   9      404.46      380.69     19.32 o 
  -2   3   9      487.14      504.69     16.31 o 
  -1   3   9       64.87       70.36      2.72 o 
   0   3   9      123.49      115.18      4.77 o 
   1   3   9       67.42       34.07      3.29 o 
   2   3   9      316.62      342.69      7.55 o 
   3   3   9        0.16       20.13      9.62 o 
   4   3   9        3.81        0.26      3.90 o 
   5   3   9        0.22        9.98      4.66 o 
   6   3   9        0.02       24.87      8.23 o 
   7   3   9       10.60       -6.80      8.07 o 
   8   3   9       26.60       53.66     13.47 o 
 -10   4   9        9.27       32.10     13.79 o 
  -9   4   9       12.59       24.16      8.89 o 
  -8   4   9       30.91       26.87     14.27 o 
  -7   4   9        1.08        2.57      7.74 o 
  -6   4   9       61.00       53.94      6.47 o 
  -5   4   9        1.12       -6.14      4.10 o 
  -4   4   9      211.41      182.80     13.96 o 
  -3   4   9       95.73      158.54     13.42 o 
  -2   4   9      616.96      539.46     16.06 o 
  -1   4   9        4.83       -2.33      3.53 o 
   0   4   9      197.93      189.03      6.85 o 
   1   4   9        0.07       -0.63      4.15 o 
   2   4   9      170.52      161.51      4.82 o 
   3   4   9       42.76      109.87     13.77 o 
   4   4   9      407.19      426.98     10.21 o 
   5   4   9      257.06      229.92      8.85 o 
   6   4   9        0.18        3.74      7.99 o 
   7   4   9       40.15       41.47      7.89 o 
 -10   5   9        3.82       29.02     13.15 o 
  -9   5   9        3.16       -6.93     14.13 o 
  -8   5   9       11.80        2.37     13.61 o 
  -7   5   9       85.64       89.76     19.54 o 
  -6   5   9       82.95       69.69     10.58 o 
  -5   5   9      114.03      121.69     16.29 o 
  -4   5   9        7.22       10.11      6.28 o 
  -3   5   9        2.99        4.26      4.74 o 
  -2   5   9       45.31       49.31      4.73 o 
  -1   5   9      447.23      456.49     12.48 o 
   0   5   9      638.64      629.79     10.23 o 
   1   5   9     1785.47     1759.50     23.09 o 
   2   5   9        2.34       -3.04      6.65 o 
   3   5   9        2.31       90.47      9.07 o 
   4   5   9        7.66        3.46      6.70 o 
   5   5   9       31.00       30.50      7.47 o 
   6   5   9       29.84       33.34      6.13 o 
   7   5   9       14.78       18.62      7.41 o 
 -10   6   9        0.32       -1.38     17.21 o 
  -9   6   9       15.13       14.43      8.07 o 
  -8   6   9        0.07       -6.96      5.67 o 
  -7   6   9       44.02       26.92     13.79 o 
  -6   6   9        0.99       -5.70      4.49 o 
  -5   6   9       25.08       30.14      4.89 o 
  -4   6   9       53.31       64.85      7.68 o 
  -3   6   9      164.79      220.05     16.66 o 
  -2   6   9       45.26       41.73      3.93 o 
  -1   6   9      195.53      190.02      7.88 o 
   0   6   9       74.31       80.60      4.83 o 
   1   6   9     1886.14     1822.05     56.31 o 
   2   6   9       16.67       39.06      2.80 o 
   3   6   9       13.84       13.48      6.26 o 
   4   6   9       27.46       32.89     13.32 o 
   5   6   9        0.44       -1.71      4.18 o 
   6   6   9        9.37       19.15      6.60 o 
   7   6   9       14.47        8.73     17.36 o 
  -9   7   9       16.48        1.07     10.50 o 
  -8   7   9       50.60       65.47      7.30 o 
  -7   7   9        0.33      -10.73      7.16 o 
  -6   7   9        5.40       -4.04      4.26 o 
  -5   7   9        1.77        9.32      3.18 o 
  -4   7   9       72.14       61.04      4.50 o 
  -3   7   9      227.36      206.33     11.21 o 
  -2   7   9      209.74      190.27      5.08 o 
  -1   7   9      206.29      234.68      7.79 o 
   0   7   9      121.05      115.73      4.32 o 
   1   7   9       36.03       35.83      7.40 o 
   2   7   9      148.67      183.26      5.15 o 
   3   7   9        9.42       -1.69      3.70 o 
   4   7   9        0.26       -1.76      7.31 o 
   5   7   9       95.33       92.94      7.13 o 
   6   7   9       57.61       67.80     11.24 o 
  -9   8   9       29.12       64.03     18.45 o 
  -8   8   9       30.78        4.55      7.99 o 
  -7   8   9        0.03        2.91     20.02 o 
  -6   8   9       21.45       18.32      7.62 o 
  -5   8   9       16.87       29.97     12.10 o 
  -4   8   9       33.59       37.88     12.32 o 
  -3   8   9        2.31        4.30      4.39 o 
  -2   8   9      598.55      561.77     13.31 o 
  -1   8   9        6.13        3.35      4.83 o 
   0   8   9      339.38      331.44      8.86 o 
   1   8   9      498.96      452.31     40.88 o 
   2   8   9       69.75       90.12      8.18 o 
   3   8   9      178.67      151.99      9.16 o 
   4   8   9        0.21       -4.00      7.00 o 
   5   8   9        0.13        9.01      6.37 o 
   6   8   9        0.50        7.60      7.63 o 
  -9   9   9        5.07       -8.66     15.02 o 
  -8   9   9       99.22      108.76     10.23 o 
  -7   9   9        0.08       18.33      6.93 o 
  -6   9   9       16.96       20.14      6.48 o 
  -5   9   9       13.85       -1.72      4.52 o 
  -4   9   9       61.22       55.83      9.95 o 
  -3   9   9        5.64       10.99      5.08 o 
  -2   9   9       27.22       29.02      7.50 o 
  -1   9   9      181.24      177.47      8.29 o 
   0   9   9      527.37      614.11     11.19 o 
   1   9   9      272.69      231.87     28.34 o 
   2   9   9       13.63       19.26      2.54 o 
   3   9   9       14.55       10.86      3.07 o 
   4   9   9        4.69       -1.18      7.65 o 
   5   9   9        0.19       -8.08      6.06 o 
   6   9   9        4.98        3.00      6.50 o 
  -9  10   9        3.86       -9.05     11.91 o 
  -8  10   9       14.84       28.59      6.71 o 
  -7  10   9       12.73       20.16      5.16 o 
  -6  10   9        3.35       -0.79      5.61 o 
  -5  10   9        3.28       -1.65      4.30 o 
  -4  10   9        0.26       20.31      3.84 o 
  -3  10   9       61.75       52.69      3.98 o 
  -2  10   9      384.40      382.95      8.19 o 
  -1  10   9      128.42      128.85      7.18 o 
   0  10   9       93.68      110.38      4.25 o 
   1  10   9        4.43        5.87      3.07 o 
   2  10   9       22.22       38.87      9.06 o 
   3  10   9        1.71       13.85      6.14 o 
   4  10   9        0.06        4.71      4.84 o 
   5  10   9       13.84       15.11      7.21 o 
  -9  11   9        2.86        6.26     19.95 o 
  -8  11   9       16.57       35.81     12.56 o 
  -7  11   9        0.34        6.25      5.76 o 
  -6  11   9       27.21       64.89      9.80 o 
  -5  11   9       51.05       57.79      6.86 o 
  -4  11   9       67.23       70.98      5.78 o 
  -3  11   9        0.02       -0.04      5.04 o 
  -2  11   9      154.57      164.92      9.62 o 
  -1  11   9        6.11        8.37      3.99 o 
   0  11   9       40.44       39.40      3.21 o 
   1  11   9       20.41       10.20      3.05 o 
   2  11   9        0.28       -2.37      5.07 o 
   3  11   9        0.52        2.52      4.51 o 
   4  11   9        5.60       -8.14      8.73 o 
   5  11   9        1.48        4.75      6.40 o 
  -8  12   9        4.20       26.45     16.58 o 
  -7  12   9       36.92       43.18      5.12 o 
  -6  12   9       30.11       52.70      6.92 o 
  -5  12   9        0.09        5.76      9.48 o 
  -4  12   9       11.81       15.15      4.41 o 
  -3  12   9        5.80       12.71      3.54 o 
  -2  12   9       21.40        9.83      3.89 o 
  -1  12   9       45.39       75.57      4.03 o 
   0  12   9        7.68        5.07      3.97 o 
   1  12   9        8.43       -1.29      5.01 o 
   2  12   9        1.58        5.95      9.90 o 
   3  12   9       10.15        8.49      4.27 o 
   4  12   9        0.34       -7.15      6.91 o 
  -8  13   9       23.82       16.16      8.35 o 
  -7  13   9       15.51       17.38      7.37 o 
  -6  13   9        0.06        2.23      6.37 o 
  -5  13   9       68.03       71.11      7.11 o 
  -4  13   9       83.57       80.63      7.30 o 
  -3  13   9      146.63      156.66     13.96 o 
  -2  13   9       25.02       33.98      4.81 o 
  -1  13   9        0.16        4.00      3.10 o 
   0  13   9        0.66        3.38      4.97 o 
   1  13   9        1.00       -2.64      4.81 o 
   2  13   9       18.30       35.25      8.56 o 
   3  13   9        4.41       -7.71      5.14 o 
  -7  14   9        4.38       16.40     11.53 o 
  -6  14   9      119.13      114.46     22.02 o 
  -5  14   9       48.68       51.59     15.94 o 
  -4  14   9       14.99        2.08      6.00 o 
  -3  14   9        6.11       11.92      5.20 o 
  -2  14   9        5.51        1.30      5.62 o 
  -1  14   9        3.51        5.37      9.77 o 
   0  14   9       26.67       19.54      7.30 o 
   1  14   9        5.40        7.78      7.81 o 
   2  14   9       44.15       68.29     20.35 o 
   3  14   9        1.33        3.48      6.46 o 
  -7  15   9       76.01      139.46     15.64 o 
  -6  15   9       60.50       63.36     15.15 o 
  -5  15   9        8.50       11.11     10.43 o 
  -4  15   9        4.48        1.80      7.22 o 
  -3  15   9        0.43        0.83      4.70 o 
  -2  15   9        0.02        6.65      8.70 o 
  -1  15   9        1.41       14.14     16.49 o 
   0  15   9        2.04        0.02      5.83 o 
   1  15   9        8.14      -10.71      7.14 o 
   2  15   9        0.90        3.14     14.19 o 
  -6  16   9        1.20        1.09     12.54 o 
  -5  16   9        1.52        6.91     11.91 o 
  -4  16   9        9.51       21.41     16.06 o 
  -3  16   9       15.42       -0.56      6.94 o 
  -2  16   9       17.40       -6.77      8.18 o 
  -1  16   9        4.08       13.45      9.15 o 
   0  16   9        6.06       -2.73     11.63 o 
   1  16   9        0.83       10.00     17.30 o 
  -4  17   9        3.66       -0.43      7.72 o 
  -3  17   9       27.05       37.85      7.84 o 
  -2  17   9        0.69        2.25      6.18 o 
  -1  17   9        2.33       17.08     12.86 o 
   0 -17  10       25.38       37.61     29.38 o 
   1 -17  10       21.93       10.91     17.88 o 
   2 -17  10       38.12        4.26      9.01 o 
  -2 -16  10       16.32       35.32      9.75 o 
  -1 -16  10        4.69       17.84     28.99 o 
   0 -16  10        2.44      -13.77      9.18 o 
   1 -16  10        7.82       23.11     24.24 o 
   2 -16  10        0.00       -8.04      5.36 o 
   3 -16  10        0.04       22.40     12.69 o 
  -3 -15  10        0.15       19.48     14.06 o 
  -2 -15  10       40.05       50.57      9.52 o 
  -1 -15  10       19.53       14.26     11.30 o 
   0 -15  10        0.72        5.41      7.61 o 
   1 -15  10        1.16        7.02      4.71 o 
   2 -15  10        0.26       -0.92      8.19 o 
   3 -15  10        1.52       24.95     18.24 o 
   4 -15  10        1.55        8.88     12.03 o 
   5 -15  10        2.29       20.41     12.48 o 
  -4 -14  10        4.09       19.72     10.50 o 
  -3 -14  10       21.31       20.36     12.78 o 
  -2 -14  10       13.84       50.22     35.79 o 
  -1 -14  10        0.20       -6.48      9.14 o 
   0 -14  10        4.38        5.50      5.32 o 
   1 -14  10        1.06       -0.24      7.48 o 
   2 -14  10        0.44       -2.92      5.79 o 
   3 -14  10       16.41        3.81      9.43 o 
   4 -14  10        0.11       21.38     12.07 o 
   5 -14  10       16.65       17.76      4.05 o 
   6 -14  10       24.38       33.38      5.99 o 
  -5 -13  10        2.17       10.12      5.66 o 
  -4 -13  10        5.25       16.95      9.48 o 
  -3 -13  10        0.01       53.80     14.12 o 
  -2 -13  10       11.30       55.38     14.15 o 
  -1 -13  10        1.09       -3.05      4.21 o 
   0 -13  10       47.40       55.17     16.69 o 
   1 -13  10      106.41      131.79     11.46 o 
   2 -13  10       16.44        2.55      4.15 o 
   3 -13  10       94.87       70.19     12.41 o 
   4 -13  10        4.10        4.09      5.75 o 
   5 -13  10        0.02       -2.66      6.66 o 
   6 -13  10        2.21       -7.87      5.25 o 
  -5 -12  10       28.76       39.63      5.87 o 
  -4 -12  10        4.98       42.31     12.38 o 
  -3 -12  10       29.67       19.60     12.69 o 
  -2 -12  10        0.52       -4.63      8.80 o 
  -1 -12  10        0.66       -6.73      4.49 o 
   0 -12  10       24.70       26.63      5.62 o 
   1 -12  10        5.46        3.78      4.12 o 
   2 -12  10       33.86       31.05      3.68 o 
   3 -12  10        9.35        3.72      5.96 o 
   4 -12  10        7.04       11.84      4.93 o 
   5 -12  10        0.97       -5.20      3.47 o 
   6 -12  10       25.58       17.01     14.42 o 
   7 -12  10      122.40      132.45     28.67 o 
  -5 -11  10        3.41        1.22     12.75 o 
  -4 -11  10        2.64        0.81      3.66 o 
  -3 -11  10        3.16        5.07      5.61 o 
  -1 -11  10        2.33       -6.10      5.16 o 
   0 -11  10       90.49      124.09      6.15 o 
   1 -11  10       45.58       51.27     10.01 o 
   2 -11  10       33.83       23.90      3.10 o 
   3 -11  10       85.81       69.43     10.74 o 
   4 -11  10        0.04       -1.28      2.53 o 
   5 -11  10       15.71       27.40     13.49 o 
   6 -11  10        5.05       11.70      9.22 o 
   7 -11  10        8.25        0.56     27.71 o 
  -6 -10  10       47.04       76.72     33.44 o 
  -5 -10  10        6.25       -2.51      7.55 o 
  -4 -10  10      100.47       79.11      3.54 o 
  -3 -10  10       32.70       35.42      3.79 o 
  -2 -10  10       12.11       11.54      1.70 o 
  -1 -10  10      133.21      157.02      7.35 o 
   0 -10  10      112.55      129.01      6.86 o 
   1 -10  10       59.15       47.76     10.99 o 
   2 -10  10      127.93       98.95      4.53 o 
   3 -10  10       40.26       37.08      4.32 o 
   4 -10  10        7.71        8.20      4.18 o 
   5 -10  10        1.35       -0.98      3.59 o 
   6 -10  10        9.00       11.07      4.36 o 
   7 -10  10       15.72       -6.38     10.23 o 
  -7  -9  10       29.05      -11.17     14.32 o 
  -6  -9  10       16.66       -3.37     19.15 o 
  -5  -9  10       22.27       31.16      6.82 o 
  -4  -9  10       27.53       25.73      2.70 o 
  -3  -9  10       15.59       12.72      5.57 o 
  -2  -9  10       20.73       18.95      8.52 o 
  -1  -9  10       99.69      103.58      5.07 o 
   0  -9  10       15.94        7.40      1.69 o 
   1  -9  10      342.07      316.94     10.18 o 
   2  -9  10        3.12        4.58      4.40 o 
   3  -9  10       61.51       46.30      5.79 o 
   4  -9  10        0.19       11.53      8.91 o 
   5  -9  10        2.95       16.33      7.36 o 
   6  -9  10       12.99       10.98      5.38 o 
   7  -9  10        1.02       18.18      6.42 o 
   8  -9  10        1.04       -4.31      9.23 o 
  -7  -8  10        0.46       -8.38      8.69 o 
  -6  -8  10       82.34       86.48      8.74 o 
  -5  -8  10       50.46       60.19      4.64 o 
  -4  -8  10        0.33        0.68      3.95 o 
  -3  -8  10       25.28       19.51      2.72 o 
  -2  -8  10      114.46      131.28      5.89 o 
  -1  -8  10        8.83      129.10      5.47 o 
   0  -8  10       10.48       21.66      7.97 o 
   1  -8  10      187.68      165.01      5.04 o 
   2  -8  10      133.89      134.09      5.46 o 
   3  -8  10       64.00       51.39      2.84 o 
   4  -8  10      813.53      708.27     77.65 o 
   5  -8  10       12.28        4.16      3.68 o 
   6  -8  10       20.63       11.31      8.14 o 
   7  -8  10        1.84       13.10      6.79 o 
  -8  -7  10       57.21       93.06     13.82 o 
  -7  -7  10       26.20       41.39      6.14 o 
  -6  -7  10       14.43        6.77      3.58 o 
  -5  -7  10       16.29       13.27      4.06 o 
  -4  -7  10       27.25       32.79      3.11 o 
  -3  -7  10        2.45        8.86      4.01 o 
  -2  -7  10      120.16      180.44      9.78 o 
  -1  -7  10      225.27      218.08      4.68 o 
   0  -7  10     1635.73     1611.92     38.91 o 
   1  -7  10      545.82      542.00      7.66 o 
   2  -7  10       56.46       47.37      2.56 o 
   3  -7  10       51.52       52.80      4.91 o 
   4  -7  10       54.98       32.25      8.45 o 
   5  -7  10       93.77       82.53     14.80 o 
   6  -7  10       19.15        7.82      4.67 o 
   7  -7  10        0.00        1.87      9.73 o 
   8  -7  10        0.77       10.49      6.66 o 
  -8  -6  10        9.45        8.21      7.01 o 
  -7  -6  10        0.15       26.87     20.30 o 
  -6  -6  10       17.25        4.98      5.89 o 
  -5  -6  10       45.93       43.30      9.54 o 
  -4  -6  10      581.15      540.54     10.43 o 
  -3  -6  10      113.59      138.40      4.08 o 
  -2  -6  10      591.20      541.19     18.00 o 
  -1  -6  10      948.55      942.75     21.03 o 
   0  -6  10       61.27       53.63      3.57 o 
   1  -6  10      616.83      609.69     13.02 o 
   2  -6  10       31.59       36.66      4.82 o 
   3  -6  10        0.15        6.38      2.43 o 
   4  -6  10      145.25      124.47     20.57 o 
   5  -6  10        0.50        2.76      4.19 o 
   6  -6  10        1.55        5.23      4.59 o 
   7  -6  10       15.47       -0.57      4.13 o 
   8  -6  10       16.16       17.17     12.85 o 
  -8  -5  10        2.21       -0.74      6.80 o 
  -7  -5  10        2.38       -0.43      5.26 o 
  -6  -5  10       87.65       98.86     11.94 o 
  -5  -5  10      328.60      325.41      7.12 o 
  -4  -5  10       30.85       30.27      4.53 o 
  -3  -5  10       85.70       94.45      3.66 o 
  -2  -5  10        0.23        0.84      3.08 o 
  -1  -5  10       93.43       82.19      6.13 o 
   0  -5  10        8.06        6.21      4.47 o 
   1  -5  10      791.11      754.27     16.45 o 
   2  -5  10      580.44      557.72     25.60 o 
   3  -5  10      860.71      851.75     27.84 o 
   4  -5  10      411.26      368.52     47.42 o 
   5  -5  10       76.18       56.61      8.26 o 
   6  -5  10        0.11        1.18      5.49 o 
   7  -5  10        0.01        4.04      8.00 o 
   8  -5  10        0.34      -10.53      7.02 o 
  -9  -4  10        2.39       -9.27     11.62 o 
  -8  -4  10       25.83       27.78     12.04 o 
  -7  -4  10       18.94        0.83     19.69 o 
  -6  -4  10       46.97       43.82      3.82 o 
  -5  -4  10        0.05        5.82      3.31 o 
  -4  -4  10        9.32        8.48     16.36 o 
  -3  -4  10      322.63      325.44      6.51 o 
  -2  -4  10       14.98       13.38      6.16 o 
  -1  -4  10       80.61       81.34      5.45 o 
   0  -4  10       21.61       18.23      2.41 o 
   1  -4  10      362.90      384.18      6.93 o 
   2  -4  10      855.48      765.66     16.04 o 
   3  -4  10      182.49      182.56      9.36 o 
   4  -4  10       25.82       21.06      5.24 o 
   5  -4  10       25.88       11.47      4.53 o 
   6  -4  10      147.68      121.64     23.45 o 
   7  -4  10        3.88       -2.96      4.62 o 
   8  -4  10        7.50       20.65     12.20 o 
  -9  -3  10        0.14       -5.93      6.26 o 
  -8  -3  10        0.79      -10.64      7.09 o 
  -7  -3  10       45.49       53.98     13.94 o 
  -6  -3  10       28.09       26.71      5.71 o 
  -5  -3  10      238.85      214.53      7.37 o 
  -4  -3  10      142.56      169.08      7.81 o 
  -3  -3  10       19.43       20.31      5.14 o 
  -2  -3  10     2837.63     2901.47     35.07 o 
  -1  -3  10      148.80      126.22      4.79 o 
   0  -3  10      116.36      101.51      2.98 o 
   1  -3  10      171.91      183.16      3.71 o 
   2  -3  10       19.11      180.15     20.15 o 
   3  -3  10       34.01       26.91      4.05 o 
   4  -3  10       70.24       61.78      6.43 o 
   5  -3  10      444.24      450.23     12.38 o 
   6  -3  10        4.07        4.51      5.55 o 
   7  -3  10        2.64        5.57      6.62 o 
   8  -3  10       27.40       48.16     12.99 o 
  -9  -2  10       10.89        3.61     10.85 o 
  -8  -2  10       31.84       10.83     12.31 o 
  -7  -2  10       26.25       32.46      5.59 o 
  -6  -2  10      998.46     1044.14     30.44 o 
  -5  -2  10      783.55      804.18     18.97 o 
  -4  -2  10      887.25      865.31     17.77 o 
  -3  -2  10       27.43       29.02      5.68 o 
  -2  -2  10       38.31       23.65      3.17 o 
  -1  -2  10       82.14       76.72      2.36 o 
   0  -2  10       28.97       35.63      4.57 o 
   1  -2  10      474.65      337.49     29.04 o 
   2  -2  10       32.46       49.36      3.24 o 
   3  -2  10        7.31       17.17      6.04 o 
   4  -2  10      610.35      624.51     10.91 o 
   5  -2  10      123.32      116.33      6.38 o 
   6  -2  10       97.78       96.45      6.59 o 
   7  -2  10       11.66       36.11      5.03 o 
   8  -2  10        0.30       32.65     27.30 o 
  -9  -1  10      177.48      151.34     11.44 o 
  -8  -1  10      372.73      330.92     10.88 o 
  -7  -1  10        0.25       -9.57      6.56 o 
  -6  -1  10     1069.24     1025.33     17.72 o 
  -5  -1  10        4.50       73.44      5.79 o 
  -4  -1  10       92.30      101.13      4.45 o 
  -3  -1  10      299.67      302.48      9.81 o 
  -2  -1  10     1351.54     1418.43     33.06 o 
  -1  -1  10        0.11        3.18      3.54 o 
   1  -1  10      106.29       95.96     12.37 o 
   2  -1  10      155.85      166.06     34.12 o 
   3  -1  10       64.85       65.58      4.19 o 
   4  -1  10        6.04       16.41      3.27 o 
   5  -1  10      115.05      127.85     10.16 o 
   6  -1  10       25.03       96.65     14.74 o 
   7  -1  10        0.04        3.47      7.91 o 
   8  -1  10        1.88       -4.76      7.16 o 
  -9   0  10        1.15       10.89      6.18 o 
  -8   0  10       22.06       42.13      8.40 o 
  -7   0  10        7.91       23.32     10.14 o 
  -6   0  10       69.46      137.39     10.98 o 
  -5   0  10      108.89      113.50      8.72 o 
  -4   0  10      809.57      776.47     32.59 o 
  -3   0  10       85.87       93.41      3.33 o 
  -2   0  10    10429.83    10144.26    264.68 o 
  -1   0  10      313.23      298.41     31.56 o 
   0   0  10       80.95       85.17      4.51 o 
   1   0  10      616.00      567.02     63.41 o 
   2   0  10      157.46      172.58      4.97 o 
   3   0  10      219.57      212.38     11.60 o 
   4   0  10      191.94      184.28      7.06 o 
   5   0  10      416.88      445.64     11.56 o 
   6   0  10        2.72        3.17      6.91 o 
   7   0  10        1.13       -8.36      5.57 o 
   8   0  10        4.76       11.93     13.24 o 
  -9   1  10       12.73       11.39     11.99 o 
  -8   1  10        0.05       -2.92      5.50 o 
  -7   1  10       17.30        5.39      6.92 o 
  -6   1  10     3268.98     3062.39    252.78 o 
  -5   1  10      473.11      446.38     41.64 o 
  -4   1  10      206.30      190.48     10.79 o 
  -3   1  10      436.02      407.14     14.84 o 
  -2   1  10       24.20       68.87      8.75 o 
  -1   1  10      298.88      322.44     12.80 o 
   0   1  10      111.63      107.37      5.53 o 
   1   1  10     1165.30     1095.52     13.54 o 
   2   1  10      228.01      242.53      7.04 o 
   3   1  10       19.57       18.92      9.28 o 
   4   1  10       23.01       36.57      4.91 o 
   5   1  10      135.98      168.00     10.42 o 
   6   1  10      121.98      136.37      8.21 o 
   7   1  10       11.99       20.49     21.64 o 
   8   1  10        0.51      -13.29      8.86 o 
  -9   2  10      187.04      192.62     11.68 o 
  -8   2  10      264.47      249.55     14.20 o 
  -7   2  10      102.71      127.78     12.72 o 
  -6   2  10      409.10      402.79     37.24 o 
  -5   2  10        6.92       17.35     10.44 o 
  -4   2  10        0.36        1.95      4.83 o 
  -3   2  10        5.29        9.02      3.45 o 
  -2   2  10      112.86      130.99      6.46 o 
  -1   2  10      195.39      158.61     14.72 o 
   0   2  10      387.51      360.70      9.88 o 
   1   2  10        0.42        2.62      2.33 o 
   2   2  10      855.42      820.97     28.65 o 
   3   2  10      119.31      109.78      5.41 o 
   4   2  10       84.92       94.14     12.04 o 
   5   2  10        3.22       -1.44     11.19 o 
   6   2  10        1.41        0.91      9.21 o 
   7   2  10        2.43       -1.29     14.28 o 
  -9   3  10        3.48       29.87      8.81 o 
  -8   3  10       31.57       58.08     10.76 o 
  -7   3  10       10.21       23.83      4.63 o 
  -6   3  10       66.26       91.13     15.88 o 
  -5   3  10       14.92       24.48     10.54 o 
  -4   3  10      370.29      355.63     35.19 o 
  -3   3  10       73.71       92.14      7.04 o 
  -2   3  10     1124.60     1089.38     32.81 o 
  -1   3  10       41.81       29.19      2.45 o 
   0   3  10      104.61       93.17      6.05 o 
   1   3  10       24.35       29.71      4.15 o 
   2   3  10      271.94      226.72     11.58 o 
   3   3  10       69.34       84.63      5.85 o 
   4   3  10       96.81      114.75     10.02 o 
   5   3  10       95.48       84.49      8.53 o 
   6   3  10        4.50        9.40      7.81 o 
   7   3  10       51.34       25.77     12.47 o 
  -9   4  10        4.06       22.50     11.19 o 
  -8   4  10       83.33      110.36     43.75 o 
  -7   4  10      148.93      118.84     15.84 o 
  -6   4  10       77.84       86.95      9.22 o 
  -5   4  10       67.37       70.96     11.80 o 
  -4   4  10        3.05        8.55      5.60 o 
  -3   4  10        4.06        9.35      3.17 o 
  -2   4  10       65.60       60.56      5.53 o 
  -1   4  10        9.11        4.29      4.11 o 
   0   4  10       33.51       27.23      6.66 o 
   1   4  10       67.44       64.48      3.80 o 
   2   4  10        4.75        7.97      3.01 o 
   3   4  10      154.56      316.94      7.06 o 
   4   4  10      102.19      113.51      7.80 o 
   5   4  10       27.32       12.20      5.35 o 
   6   4  10       14.11       19.20     10.97 o 
   7   4  10        5.37       -4.64     12.68 o 
  -9   5  10        2.40       14.48      6.94 o 
  -7   5  10      137.25      112.24      7.26 o 
  -6   5  10       19.20       11.84      6.63 o 
  -5   5  10       37.44       44.53      5.62 o 
  -4   5  10       58.11       47.20      5.69 o 
  -3   5  10       18.44       31.42      7.93 o 
  -2   5  10        0.04        2.07      3.41 o 
  -1   5  10     1299.50     1386.14     18.97 o 
   0   5  10     1143.33     1253.81     17.62 o 
   1   5  10      136.15      132.25      7.30 o 
   2   5  10      476.88      460.03     22.39 o 
   3   5  10        6.87       11.85      5.04 o 
   4   5  10       14.69       33.37      6.60 o 
   5   5  10        5.46        9.28      6.60 o 
   6   5  10       10.78       36.26      9.33 o 
   7   5  10        0.16      -12.46      8.30 o 
  -9   6  10        2.07       22.82     12.71 o 
  -8   6  10       13.17        2.54     11.34 o 
  -7   6  10        6.04       -3.13      6.41 o 
  -6   6  10        3.48       23.94      7.26 o 
  -5   6  10      160.71      161.11     17.45 o 
  -4   6  10      595.60      525.64     53.88 o 
  -3   6  10        0.05        1.86      3.53 o 
  -2   6  10      715.44      654.15     18.03 o 
  -1   6  10      583.49      597.17     10.24 o 
   0   6  10      596.13      597.71     12.90 o 
   1   6  10       25.76       25.28      4.58 o 
   2   6  10      293.24      292.51     12.19 o 
   3   6  10        9.41        5.26      7.69 o 
   4   6  10       24.40       30.51      8.57 o 
   5   6  10        9.67       34.64      7.47 o 
   6   6  10        0.22       -0.67      9.86 o 
  -9   7  10        0.99        1.06     10.75 o 
  -8   7  10        0.21      -10.30     11.49 o 
  -7   7  10        7.48       18.56      4.54 o 
  -6   7  10       51.88       41.28      4.73 o 
  -5   7  10       10.53       13.13      7.82 o 
  -4   7  10       14.44       70.03     16.38 o 
  -3   7  10       22.56       18.10      6.21 o 
  -2   7  10      494.29      477.38     14.45 o 
  -1   7  10       34.19       46.13      5.24 o 
   0   7  10      306.28      327.86     18.23 o 
   1   7  10      114.61      155.38     21.29 o 
   2   7  10      239.92      252.88      6.36 o 
   3   7  10      834.69      863.16     39.54 o 
   4   7  10      233.90      198.77      9.46 o 
   5   7  10        5.06       -6.57     11.23 o 
   6   7  10       12.01       14.24     10.92 o 
  -9   8  10        6.98      -19.72     13.15 o 
  -8   8  10       11.67       -5.73     11.79 o 
  -7   8  10        3.64       16.92     15.66 o 
  -6   8  10        9.76       12.10      7.99 o 
  -5   8  10        0.42        3.34      3.41 o 
  -4   8  10        4.17       -1.31      3.90 o 
  -3   8  10       61.70       54.60      3.45 o 
  -2   8  10       64.35       57.97      6.25 o 
  -1   8  10     5951.92     6042.78     75.75 o 
   0   8  10     3743.18     4207.40     70.11 o 
   1   8  10      450.62      454.53     40.54 o 
   2   8  10       40.40       44.22      4.95 o 
   3   8  10        0.05       15.46     10.14 o 
   4   8  10       10.71        8.36     13.01 o 
   5   8  10        8.41       10.03      5.24 o 
   6   8  10        2.48       -7.70      5.61 o 
  -9   9  10        0.00       -5.28     21.98 o 
  -8   9  10        4.53       13.18      8.58 o 
  -7   9  10        1.28        1.35     10.75 o 
  -6   9  10        1.16        3.49     15.71 o 
  -5   9  10      236.19      220.15     31.03 o 
  -4   9  10     1395.47     1268.13    104.51 o 
  -3   9  10        5.94       11.49      3.81 o 
  -2   9  10      110.26      109.00      7.13 o 
  -1   9  10       82.54      251.49     46.78 o 
   0   9  10       11.43       99.59      5.23 o 
   1   9  10       20.94       14.97      3.45 o 
   2   9  10       15.55       15.07     14.23 o 
   3   9  10       31.35       38.03      6.17 o 
   4   9  10        2.55       -0.41      5.98 o 
   5   9  10        0.03      -10.80      7.20 o 
  -9  10  10        2.52       -7.63      8.67 o 
  -8  10  10       37.84       46.74     11.61 o 
  -7  10  10        5.18        6.33      5.22 o 
  -6  10  10        1.54       15.11     10.53 o 
  -5  10  10        0.00       -6.85      4.57 o 
  -4  10  10        5.77        7.32      4.55 o 
  -3  10  10       47.65       36.29      6.09 o 
  -2  10  10       44.13       45.22      5.52 o 
  -1  10  10       22.46       31.82      3.92 o 
   0  10  10       21.39       25.99      3.19 o 
   1  10  10        6.14       12.13      9.07 o 
   2  10  10       14.97       21.27     11.35 o 
   3  10  10      119.15      106.11     13.21 o 
   4  10  10       11.32       11.49      6.74 o 
   5  10  10        2.46       23.27      7.51 o 
  -8  11  10        4.29        0.34      8.08 o 
  -7  11  10        0.96        9.49      5.10 o 
  -6  11  10       17.24       13.67     14.72 o 
  -5  11  10        2.88       -2.41      3.52 o 
  -4  11  10        0.99        1.87      2.79 o 
  -3  11  10        3.82        6.37      2.27 o 
  -2  11  10        1.82       13.55      7.29 o 
  -1  11  10      191.69      201.42     10.68 o 
   0  11  10       54.13       59.47      5.89 o 
   1  11  10        8.63       12.19      6.15 o 
   2  11  10       10.94        9.55      8.08 o 
   3  11  10       11.40       11.18      6.50 o 
   4  11  10        0.52       -2.01      6.34 o 
  -8  12  10        0.73      -17.89     12.83 o 
  -7  12  10       18.54       23.97     18.20 o 
  -6  12  10       11.58       11.85      9.61 o 
  -5  12  10       16.80       15.59      4.30 o 
  -4  12  10      128.02      134.02     14.12 o 
  -3  12  10        7.41       19.83      7.52 o 
  -2  12  10        7.99       10.43      3.79 o 
  -1  12  10        4.90        8.52     10.72 o 
   0  12  10        3.74       -5.05      3.98 o 
   1  12  10        3.76        6.90      5.03 o 
   2  12  10        0.01       12.63      4.97 o 
   3  12  10        0.01       14.59      6.37 o 
   4  12  10        0.68        6.37     10.80 o 
  -8  13  10        1.87       -5.80      7.83 o 
  -7  13  10       36.11       25.63      9.91 o 
  -6  13  10        9.26        8.44      5.33 o 
  -5  13  10       51.00       32.71      4.73 o 
  -4  13  10        2.45       -4.80      3.20 o 
  -3  13  10        5.39        9.61      2.74 o 
  -2  13  10        1.33       -5.43      3.62 o 
  -1  13  10        2.56        1.85      3.80 o 
   0  13  10       23.41       36.91      8.21 o 
   1  13  10        4.94        9.14      5.86 o 
   2  13  10        3.82        7.94      6.34 o 
   3  13  10        0.10        1.11      5.58 o 
  -7  14  10       47.73       39.78      8.19 o 
  -6  14  10        1.27       -2.71      4.52 o 
  -5  14  10        0.22        3.70     10.25 o 
  -4  14  10       11.58       27.55      4.54 o 
  -3  14  10        3.58       -0.84      6.28 o 
  -2  14  10        3.01       -4.97     14.18 o 
  -1  14  10       77.98       83.52      5.39 o 
   0  14  10       59.78       65.93      6.36 o 
   1  14  10       14.49       36.15     15.25 o 
   2  14  10       12.06       -2.38     11.52 o 
  -6  15  10        5.86        2.03      6.51 o 
  -5  15  10       36.13       33.84     11.30 o 
  -4  15  10        0.00        5.81      6.83 o 
  -3  15  10        0.23       -1.09     11.19 o 
  -2  15  10       82.85       70.33     20.22 o 
  -1  15  10        4.76        0.76      5.92 o 
   0  15  10       28.65       17.34      5.57 o 
   1  15  10       25.21       13.54      7.64 o 
  -5  16  10        0.04        5.80     10.53 o 
  -4  16  10        5.01       15.31     12.96 o 
  -3  16  10       27.24       20.42      8.95 o 
  -2  16  10        4.38       -5.60      7.36 o 
  -1  16  10        3.28        2.40     19.81 o 
   0  16  10       31.57       16.68      6.43 o 
   1 -17  11        8.58       11.82      9.77 o 
  -1 -16  11       39.78       71.73     25.83 o 
   0 -16  11        6.83        2.71     13.68 o 
   1 -16  11       25.38      101.67     15.24 o 
   2 -16  11       29.47       31.20     12.99 o 
   4 -16  11        7.11       -1.98     12.94 o 
  -3 -15  11       15.73       28.45     15.25 o 
  -2 -15  11        1.50        7.38      7.62 o 
  -1 -15  11        7.22        3.20      5.82 o 
   0 -15  11       29.63       47.75     16.74 o 
   1 -15  11       42.11       57.70      6.52 o 
   2 -15  11       16.34       28.44     12.07 o 
   3 -15  11       53.07       77.93     13.91 o 
   4 -15  11       23.06       48.34     10.90 o 
   5 -15  11       15.75        2.76      9.44 o 
  -4 -14  11        0.43       28.12     14.61 o 
  -2 -14  11        5.94        0.06      5.75 o 
  -1 -14  11        2.81        1.68      7.64 o 
   0 -14  11       13.47        1.64      9.92 o 
   1 -14  11        7.51      -15.89     10.95 o 
   2 -14  11       21.08       16.56      6.63 o 
   3 -14  11        4.85       19.17     10.29 o 
   4 -14  11        5.88       22.73      9.42 o 
   5 -14  11        6.59       18.94      4.58 o 
  -4 -13  11        1.62        9.08      8.54 o 
  -3 -13  11       14.33        5.54     13.15 o 
  -2 -13  11        2.81       16.50     11.26 o 
  -1 -13  11       12.35       23.57     10.18 o 
   0 -13  11       11.74        6.70      4.02 o 
   1 -13  11       23.69        8.91     10.30 o 
   2 -13  11       23.19       40.00      7.30 o 
   4 -13  11        5.79        2.38      9.65 o 
   5 -13  11       30.47       37.97      6.18 o 
   6 -13  11        3.92        5.77     12.81 o 
  -5 -12  11        0.74        9.02      6.32 o 
  -4 -12  11        2.79      -10.37     12.14 o 
  -3 -12  11       37.95       30.91      9.79 o 
  -2 -12  11       37.63       26.32     12.72 o 
  -1 -12  11        7.75        3.92      5.48 o 
   0 -12  11       24.61       35.36     13.19 o 
   1 -12  11      132.20      157.50     11.32 o 
   2 -12  11        6.87        5.92      6.74 o 
   3 -12  11      158.40      136.44      6.42 o 
   4 -12  11        8.42        4.41      9.11 o 
   5 -12  11       77.42       71.63     18.26 o 
   6 -12  11        0.08       -9.01      6.01 o 
  -5 -11  11        0.93        6.85     15.20 o 
  -4 -11  11        0.65        2.69      3.34 o 
  -3 -11  11       89.62       89.34      3.29 o 
  -2 -11  11       91.49      112.85     14.04 o 
  -1 -11  11        0.20        2.38      4.37 o 
   0 -11  11      515.49      560.97     22.74 o 
   1 -11  11      117.21      117.71     18.35 o 
   2 -11  11        6.53        0.00     16.65 o 
   3 -11  11       15.19       16.74      4.11 o 
   4 -11  11       18.26       14.30      5.10 o 
   5 -11  11        5.33        0.10      8.62 o 
   6 -11  11        1.28        4.58     11.41 o 
   7 -11  11       19.29       41.07      8.27 o 
  -6 -10  11        3.51       17.58      6.29 o 
  -5 -10  11       28.32       41.95      5.21 o 
  -4 -10  11       17.58        4.92      6.09 o 
  -3 -10  11        1.20        1.93      2.80 o 
  -2 -10  11       35.76       49.60      2.33 o 
  -1 -10  11      119.91      128.86     13.62 o 
   0 -10  11       53.82       65.30      4.29 o 
   1 -10  11       88.77       88.84      5.68 o 
   2 -10  11       18.09       13.43      2.89 o 
   3 -10  11      168.99      154.03     11.38 o 
   4 -10  11        0.25        1.33      2.62 o 
   5 -10  11       42.19       51.71     17.39 o 
   6 -10  11        7.75       24.78     18.25 o 
   7 -10  11       23.40        3.07     12.07 o 
  -7  -9  11        5.51       36.77     10.36 o 
  -6  -9  11        7.13       14.46      7.98 o 
  -5  -9  11        0.97        7.79      4.43 o 
  -4  -9  11        4.63        5.27      3.89 o 
  -3  -9  11        0.59        6.76      6.96 o 
  -2  -9  11       32.43       30.17      4.49 o 
  -1  -9  11       30.22       78.00      2.64 o 
   0  -9  11       33.66       34.90      5.89 o 
   1  -9  11      918.70      847.95     22.45 o 
   2  -9  11       30.50       33.40      2.30 o 
   3  -9  11       15.48       12.68      5.78 o 
   4  -9  11      111.43       92.28      8.75 o 
   5  -9  11       57.64       58.89     10.78 o 
   6  -9  11       13.34       27.08      4.81 o 
   7  -9  11        0.61       10.48      6.09 o 
  -7  -8  11        1.42       13.98      8.03 o 
  -6  -8  11       44.74       30.00      7.54 o 
  -5  -8  11       13.73       22.40      3.78 o 
  -4  -8  11        1.73        3.19      2.93 o 
  -3  -8  11      171.65      145.48      7.02 o 
  -2  -8  11       73.49       67.58      4.88 o 
  -1  -8  11        4.42       32.83      7.28 o 
   0  -8  11     3432.55     3366.42     55.77 o 
   1  -8  11        0.81        1.84      3.64 o 
   2  -8  11      682.32      653.83     26.48 o 
   3  -8  11      112.17      127.82      4.37 o 
   4  -8  11        7.44        5.67      6.03 o 
   5  -8  11        9.01        6.49      4.34 o 
   6  -8  11        0.06        2.85      6.18 o 
   7  -8  11        5.68        3.02      6.68 o 
  -7  -7  11        1.55        1.85      7.50 o 
  -6  -7  11        0.25       22.79      5.94 o 
  -5  -7  11       21.18       25.28      9.84 o 
  -4  -7  11      109.13       87.68      4.57 o 
  -3  -7  11      252.80      235.23      8.80 o 
  -2  -7  11      656.26      641.89     18.85 o 
  -1  -7  11      269.58      279.13      9.28 o 
   0  -7  11       78.95       75.29      5.84 o 
   1  -7  11       19.96       14.20      3.91 o 
   2  -7  11        7.43       11.66      3.46 o 
   3  -7  11        7.77       30.13      4.41 o 
   4  -7  11       18.07       14.32      6.07 o 
   5  -7  11        9.02       -5.92      4.83 o 
   6  -7  11        0.02        0.81      5.88 o 
   7  -7  11        9.13       10.34      9.65 o 
   8  -7  11       53.08       27.42     17.71 o 
  -8  -6  11       20.40       52.46     11.47 o 
  -7  -6  11       37.26       38.84     14.49 o 
  -6  -6  11      135.03      140.88     12.05 o 
  -5  -6  11       41.19       21.82     10.55 o 
  -4  -6  11      227.94      203.66      6.31 o 
  -3  -6  11        1.49       11.91      4.72 o 
  -2  -6  11        9.65        9.27      4.08 o 
  -1  -6  11       18.89       14.52      3.25 o 
   0  -6  11        6.36        3.17      3.33 o 
   1  -6  11       56.03       69.57      4.09 o 
   2  -6  11      353.09      321.13      7.59 o 
   3  -6  11       77.90      123.70      5.11 o 
   4  -6  11        6.50       -0.38      7.35 o 
   5  -6  11        0.15       -0.77      4.03 o 
   6  -6  11        0.94       -4.19      7.86 o 
   7  -6  11       14.93        7.44     12.87 o 
   8  -6  11        0.38       -0.83      9.45 o 
  -8  -5  11       31.46       24.15      6.16 o 
  -7  -5  11        2.17        9.87      8.69 o 
  -6  -5  11        1.11        6.13     12.56 o 
  -5  -5  11       17.37       10.99      5.89 o 
  -4  -5  11       18.30       33.35      5.03 o 
  -3  -5  11      125.13      139.15      4.38 o 
  -2  -5  11        0.29       -3.01      3.94 o 
  -1  -5  11      333.17      292.22      8.62 o 
   0  -5  11     1877.34     1770.90     61.10 o 
   1  -5  11       58.12       67.49      4.76 o 
   2  -5  11     1069.90     1007.50     29.08 o 
   3  -5  11        0.04       -4.37      2.91 o 
   4  -5  11       13.91        4.70      4.61 o 
   5  -5  11       97.39       82.66      8.13 o 
   6  -5  11        8.87       11.03      4.33 o 
   7  -5  11       13.34        3.02      5.32 o 
   8  -5  11        4.69      -20.19     13.46 o 
  -8  -4  11       23.41       23.20      8.00 o 
  -7  -4  11        8.55       14.25     10.59 o 
  -6  -4  11        0.03       -2.71      5.69 o 
  -5  -4  11       14.70       24.72     11.65 o 
  -4  -4  11      314.18      320.32      6.79 o 
  -3  -4  11      196.17      196.77      5.01 o 
  -2  -4  11     1038.86      969.72     34.40 o 
  -1  -4  11      952.20      911.89     20.29 o 
   0  -4  11       12.37       14.75      3.90 o 
   1  -4  11      376.92      415.94      6.70 o 
   2  -4  11        0.02       34.32      4.47 o 
   3  -4  11        1.13       -4.71      3.14 o 
   4  -4  11       69.43       59.51      5.35 o 
   5  -4  11      154.02      150.46     12.32 o 
   6  -4  11      218.86      179.55     25.55 o 
   7  -4  11        6.03        3.22      5.49 o 
   8  -4  11        5.77       18.99      7.48 o 
  -9  -3  11        0.49        0.88      9.81 o 
  -8  -3  11        1.14        7.95     13.24 o 
  -7  -3  11        0.76        7.81      4.41 o 
  -6  -3  11       17.75       14.98     15.19 o 
  -5  -3  11       36.28       37.19      7.12 o 
  -4  -3  11       30.36       38.32      3.80 o 
  -3  -3  11      151.81      169.62      8.39 o 
  -2  -3  11      202.12      178.04     10.58 o 
  -1  -3  11       87.18       64.68      4.57 o 
   0  -3  11       78.72       69.06      7.65 o 
   1  -3  11      487.48      526.58     11.97 o 
   2  -3  11      890.02      920.70     14.50 o 
   3  -3  11      230.51      232.19      5.87 o 
   4  -3  11       31.30       34.68      7.02 o 
   5  -3  11       23.17       35.94      7.04 o 
   6  -3  11      269.31      273.75     21.17 o 
   7  -3  11        4.63       15.07      9.85 o 
   8  -3  11        3.47       22.06      7.47 o 
  -9  -2  11       64.25       59.64      7.66 o 
  -8  -2  11        2.68       -1.18     10.48 o 
  -7  -2  11        0.74        4.95      5.13 o 
  -6  -2  11       37.07       45.75      9.27 o 
  -5  -2  11      265.77      243.97      9.61 o 
  -4  -2  11      466.23      470.63      8.71 o 
  -3  -2  11       10.42       13.65      4.10 o 
  -2  -2  11      218.39      181.91      8.08 o 
  -1  -2  11      305.34      334.89     36.66 o 
   0  -2  11      362.17      381.05      6.65 o 
   1  -2  11        8.83        4.02      3.67 o 
   2  -2  11     2120.48     2122.40     38.80 o 
   3  -2  11       73.43       72.57      5.64 o 
   4  -2  11       24.11       16.42      3.93 o 
   5  -2  11        0.30        8.87      6.24 o 
   6  -2  11        2.93       43.48     11.91 o 
   7  -2  11        2.69       -4.11     15.06 o 
   8  -2  11       12.04       16.11      5.72 o 
  -9  -1  11        0.02        3.26      7.94 o 
  -8  -1  11        4.65        0.85      6.22 o 
  -7  -1  11       56.12       53.51      7.82 o 
  -6  -1  11      644.06      598.08     11.21 o 
  -5  -1  11       67.19       55.55      5.20 o 
  -4  -1  11      963.48      906.55     47.16 o 
  -3  -1  11       52.44       62.48      4.09 o 
  -2  -1  11       37.97       37.45      4.50 o 
  -1  -1  11      251.54      227.81     19.12 o 
   0  -1  11       35.55       48.63      5.13 o 
   1  -1  11       25.42       27.64      3.73 o 
   2  -1  11      127.82       97.51     16.34 o 
   3  -1  11       38.92       44.71      6.31 o 
   4  -1  11        1.41        6.87      8.31 o 
   5  -1  11       48.81       71.22     10.77 o 
   6  -1  11       73.03       81.98      9.43 o 
   7  -1  11       31.44       21.35      8.89 o 
   8  -1  11        3.21        6.28      6.87 o 
  -9   0  11        1.78       15.68     31.30 o 
  -8   0  11        0.58        3.05      8.22 o 
  -7   0  11       28.63       20.96      8.51 o 
  -6   0  11      157.58      193.10     26.35 o 
  -5   0  11      260.60      214.96     15.20 o 
  -4   0  11      287.39      260.23     14.55 o 
  -3   0  11      388.69      360.04     15.53 o 
  -2   0  11       45.33      101.05     15.90 o 
  -1   0  11       27.79       29.69      5.81 o 
   0   0  11       23.22       19.16      4.38 o 
   1   0  11      121.93      149.65      4.46 o 
   2   0  11        6.64        7.16      4.10 o 
   3   0  11      372.73      354.98     11.48 o 
   4   0  11        2.68       50.27      5.91 o 
   5   0  11        6.79        5.98      6.24 o 
   6   0  11        2.39       23.11      8.80 o 
   7   0  11        0.61       11.63     10.50 o 
  -9   1  11        0.10        9.04     16.36 o 
  -8   1  11       13.38       17.29     15.73 o 
  -7   1  11       33.58       27.34     12.11 o 
  -6   1  11      124.65      171.36     20.44 o 
  -5   1  11       17.89       20.88      9.48 o 
  -4   1  11       89.48       91.03      9.38 o 
  -3   1  11       18.45       19.60      2.72 o 
  -2   1  11      769.27      830.56     71.12 o 
  -1   1  11      277.44      277.47     29.82 o 
   0   1  11       85.13       77.00      3.98 o 
   1   1  11       39.33       39.60      7.20 o 
   2   1  11      117.96      117.76      8.95 o 
   3   1  11      133.24      134.57      7.03 o 
   4   1  11       44.92       54.04      4.58 o 
   5   1  11       46.01       52.72      6.13 o 
   6   1  11      229.71      232.92     18.54 o 
   7   1  11        0.71      -16.08     10.72 o 
  -9   2  11        2.25        8.58     21.69 o 
  -8   2  11        0.58       14.48     17.03 o 
  -7   2  11       17.77       -4.82      7.15 o 
  -6   2  11       12.81       13.16      4.42 o 
  -5   2  11      188.67      186.98     18.23 o 
  -4   2  11      383.67      348.22     24.38 o 
  -3   2  11      143.84      129.39      9.71 o 
  -2   2  11     1197.64     1169.14     97.22 o 
  -1   2  11      189.78      161.76      5.71 o 
   0   2  11       14.79        4.99      4.81 o 
   1   2  11        5.13        3.50      3.27 o 
   2   2  11      392.68      401.78     13.46 o 
   3   2  11       49.82       47.80      5.54 o 
   4   2  11       80.53      103.17     13.83 o 
   5   2  11      177.38      202.04     20.22 o 
   6   2  11       74.88       80.99      7.95 o 
   7   2  11       49.80       78.09     11.36 o 
  -9   3  11        1.22        7.96     10.71 o 
  -8   3  11       20.46       15.51      8.67 o 
  -7   3  11       48.45       41.55     10.62 o 
  -6   3  11        0.88        8.48      4.77 o 
  -5   3  11       77.55       68.09     10.87 o 
  -4   3  11       13.67       22.43      3.30 o 
  -3   3  11      188.86      174.39     15.52 o 
  -2   3  11        9.07       27.90      7.71 o 
  -1   3  11       31.04       30.65      3.61 o 
   0   3  11        1.66       -2.61      2.98 o 
   1   3  11      132.21      122.34      5.77 o 
   2   3  11       66.85       83.12      5.12 o 
   3   3  11      255.65      274.29     15.38 o 
   4   3  11      166.72      195.86      6.00 o 
   5   3  11        1.13       16.97     16.10 o 
   6   3  11        0.22       -6.80      5.99 o 
   7   3  11        0.37        7.49     12.45 o 
  -9   4  11       36.72       66.88     13.75 o 
  -8   4  11        5.72       12.52      8.39 o 
  -7   4  11      158.67      130.15     17.79 o 
  -6   4  11      303.53      252.43     33.95 o 
  -5   4  11       27.11       30.57      6.21 o 
  -4   4  11       85.80       75.81     10.56 o 
  -3   4  11      148.41      146.57      7.69 o 
  -2   4  11       67.70       67.17      3.53 o 
  -1   4  11      919.78      913.77     17.18 o 
   0   4  11      463.62      496.50     12.81 o 
   1   4  11        0.39       -1.20      4.23 o 
   2   4  11      288.70      267.69     11.51 o 
   3   4  11       10.20        4.93      4.70 o 
   4   4  11       51.47       53.33      5.38 o 
   5   4  11        0.42        2.07     13.79 o 
   6   4  11        4.05        1.84     16.33 o 
   7   4  11       23.20       29.29     15.65 o 
  -9   5  11        9.21        7.46     24.91 o 
  -8   5  11        0.46      -12.78     11.50 o 
  -7   5  11       67.29       66.18      5.50 o 
  -6   5  11       17.61       12.98      8.38 o 
  -5   5  11       93.68       74.00      7.24 o 
  -4   5  11        5.26        6.42      3.74 o 
  -3   5  11        2.80       10.85      4.45 o 
  -2   5  11       11.11        8.48      5.01 o 
  -1   5  11      163.88      179.54      5.59 o 
   0   5  11       87.42       86.86      3.87 o 
   1   5  11       50.25       55.45      5.02 o 
   2   5  11      251.81      217.57     35.24 o 
   3   5  11        0.23       -3.02      3.35 o 
   4   5  11        4.73        1.73      3.90 o 
   5   5  11        9.50       -5.93     11.04 o 
   6   5  11        1.57        1.08      5.82 o 
  -9   6  11       32.22       13.05      8.02 o 
  -8   6  11        1.25      -10.37      6.91 o 
  -7   6  11      121.35      129.22     13.49 o 
  -6   6  11       57.63       60.52      5.86 o 
  -5   6  11        6.16       16.98      8.56 o 
  -4   6  11        0.18        7.36      4.43 o 
  -3   6  11       60.11       79.58      5.50 o 
  -2   6  11       21.78       19.28      4.07 o 
  -1   6  11        0.03       -7.56      5.24 o 
   0   6  11        8.42       12.25      9.40 o 
   1   6  11       10.71       87.41      5.50 o 
   2   6  11      109.69      125.71      7.22 o 
   3   6  11        2.42        4.27      7.38 o 
   4   6  11        3.06        6.89      3.66 o 
   5   6  11        0.56       -2.55      7.60 o 
   6   6  11        0.24       -1.64      5.49 o 
  -9   7  11        3.54       -7.40      9.29 o 
  -8   7  11       33.08       36.81      6.87 o 
  -7   7  11        3.33       -2.89      8.86 o 
  -6   7  11        0.92       11.59      4.54 o 
  -5   7  11       41.49       37.20      6.30 o 
  -4   7  11       25.64       29.46      9.77 o 
  -3   7  11      214.31      191.84     13.19 o 
  -2   7  11        0.36       -1.62      3.26 o 
  -1   7  11        0.41       17.61      7.62 o 
   0   7  11      949.47     1012.71     15.53 o 
   1   7  11        3.39       19.56      5.05 o 
   2   7  11       34.31       32.94      6.46 o 
   3   7  11       26.11       23.94      4.95 o 
   4   7  11       22.65        7.18      9.48 o 
   5   7  11        4.98       -0.78      6.10 o 
   6   7  11        1.28        4.34      7.53 o 
  -9   8  11        0.02        9.13      6.68 o 
  -8   8  11       19.76       21.29      6.55 o 
  -7   8  11       11.11       21.71      7.71 o 
  -6   8  11        1.43        3.20      9.68 o 
  -5   8  11        3.73       -5.32      5.37 o 
  -4   8  11      179.64      163.55     14.13 o 
  -3   8  11      252.73      245.83     14.40 o 
  -2   8  11       36.29       49.88     10.15 o 
  -1   8  11     1616.97     1601.35     23.75 o 
   0   8  11      635.76      614.71     11.81 o 
   1   8  11        0.07       -4.99      3.33 o 
   2   8  11       28.67       41.87     11.69 o 
   3   8  11        5.12        3.23      5.03 o 
   4   8  11       81.93       80.71     30.97 o 
   5   8  11       18.73       20.92      7.69 o 
  -9   9  11        5.17        7.17      8.57 o 
  -8   9  11       58.36       54.40      7.47 o 
  -7   9  11       64.98       49.47     13.43 o 
  -6   9  11       52.59       66.91      8.04 o 
  -5   9  11       73.89       70.11     10.40 o 
  -4   9  11        0.11       -2.06      3.51 o 
  -3   9  11       28.60       26.67      7.05 o 
  -2   9  11      169.27      154.51      8.84 o 
  -1   9  11       81.58       87.84      7.76 o 
   0   9  11        9.90        3.73      5.27 o 
   1   9  11      124.27      126.51     17.37 o 
   2   9  11        3.06       -3.71      6.67 o 
   3   9  11       18.36       17.12      8.42 o 
   4   9  11        3.74       -6.40      6.67 o 
   5   9  11       10.00       16.17      6.75 o 
  -8  10  11        4.28       -2.64     11.88 o 
  -7  10  11       27.79       24.52      8.66 o 
  -6  10  11        0.18       -9.86      6.81 o 
  -5  10  11        2.94        5.70      6.77 o 
  -4  10  11        0.14        2.14      4.67 o 
  -3  10  11      123.19      128.14      9.73 o 
  -2  10  11        3.27        5.90     10.41 o 
  -1  10  11       57.99       44.87      3.96 o 
   0  10  11        0.36       -2.25      4.27 o 
   1  10  11        5.73        2.23      2.88 o 
   2  10  11        4.18       -1.72      6.20 o 
   3  10  11        0.84        4.18      6.31 o 
   4  10  11        5.75        9.95     15.48 o 
  -8  11  11       32.47        4.35     10.28 o 
  -7  11  11        0.06        2.05      9.24 o 
  -6  11  11        7.17       -0.36      5.67 o 
  -5  11  11        1.12       -1.17      3.44 o 
  -4  11  11       26.21       28.42     14.98 o 
  -3  11  11       78.68      102.38     11.32 o 
  -2  11  11        5.15        6.51      6.37 o 
  -1  11  11        0.03       -4.96      4.23 o 
   0  11  11       21.52       23.54      7.16 o 
   1  11  11        0.84        8.36      5.52 o 
   2  11  11        1.98        7.56      8.59 o 
   3  11  11        2.02       -5.57     12.66 o 
   4  11  11       18.96       14.34      9.36 o 
  -8  12  11        5.74       26.02     13.81 o 
  -7  12  11        1.82       18.11     11.64 o 
  -6  12  11       48.65       63.62     12.75 o 
  -5  12  11        6.86        9.33      5.24 o 
  -4  12  11       18.17       10.30      4.34 o 
  -3  12  11        5.86        4.07      4.12 o 
  -2  12  11       13.68        9.50      8.45 o 
  -1  12  11        0.25        6.03      4.34 o 
   0  12  11       93.44       89.69     16.52 o 
   1  12  11       26.91       33.04      9.19 o 
   2  12  11       26.49       13.89      8.58 o 
   3  12  11        7.26       11.93      6.67 o 
  -7  13  11        0.94       -0.62      9.19 o 
  -6  13  11        0.37        5.08      8.03 o 
  -5  13  11        4.16        1.15      4.14 o 
  -4  13  11        7.17       10.63      6.80 o 
  -3  13  11        7.84       10.79      5.70 o 
  -2  13  11        0.07        9.31     11.59 o 
  -1  13  11        4.94       -3.52      3.89 o 
   0  13  11        4.85        1.76      4.02 o 
   1  13  11        0.64        7.15      6.21 o 
   2  13  11        8.72       -3.71      5.91 o 
  -7  14  11        3.37       -2.14      8.02 o 
  -6  14  11        4.32       -0.88      8.03 o 
  -5  14  11        1.37       -9.11      6.07 o 
  -4  14  11        6.59       15.78     12.44 o 
  -3  14  11        1.17        1.48      3.90 o 
  -2  14  11       17.02       12.23      7.65 o 
  -1  14  11        0.12        6.24      5.90 o 
   0  14  11        3.16       -4.21      6.27 o 
   1  14  11        3.81        0.43      4.16 o 
  -6  15  11        0.00       34.07     14.11 o 
  -5  15  11        6.31       17.58      7.21 o 
  -4  15  11        0.99       -7.62     11.70 o 
  -3  15  11        2.97        4.44      7.00 o 
  -2  15  11        6.35       -8.50      5.66 o 
  -1  15  11        0.72       -2.45      4.92 o 
   0  15  11        7.72       -5.30     10.19 o 
  -4  16  11       20.94        6.84      7.77 o 
  -3  16  11       32.85       27.61      9.35 o 
  -2  16  11        9.31        1.24     15.36 o 
  -1  16  11        1.85       11.20     12.95 o 
   0 -16  12        0.26      -14.34     12.49 o 
   2 -16  12       11.25       -0.49     11.18 o 
   3 -16  12       34.06       76.31     14.32 o 
  -2 -15  12        6.28        7.99      6.76 o 
   0 -15  12      119.82      138.25     15.82 o 
   1 -15  12      201.58      247.13     18.98 o 
   3 -15  12        6.77       30.02     12.12 o 
  -3 -14  12       41.96       99.18     15.55 o 
  -2 -14  12       39.31       38.14     14.40 o 
  -1 -14  12      119.91      139.38      9.94 o 
   0 -14  12       23.84        8.82      4.43 o 
   1 -14  12       76.76       94.93     11.40 o 
   2 -14  12       18.17      -11.55      7.70 o 
   3 -14  12       11.59      -16.64     11.09 o 
   4 -14  12       40.72       40.83     14.10 o 
   5 -14  12        8.35       10.93     13.22 o 
  -4 -13  12        0.33       15.95     13.92 o 
  -2 -13  12       13.64       -2.83      5.95 o 
  -1 -13  12        3.26       -8.75      8.66 o 
   0 -13  12        1.71        3.92      4.82 o 
   1 -13  12        0.22       18.96      8.93 o 
   2 -13  12        4.46        0.86      3.97 o 
   3 -13  12        0.27      -13.58      9.65 o 
   4 -13  12        5.81       28.58     40.35 o 
   5 -13  12       14.17       14.21     15.80 o 
  -5 -12  12        0.57        0.97     17.39 o 
  -4 -12  12        7.35       11.35      4.21 o 
  -3 -12  12        3.26       15.86      9.12 o 
  -2 -12  12        9.14        5.85     11.76 o 
  -1 -12  12       53.33       62.49     12.52 o 
   0 -12  12      136.60      134.76     19.45 o 
   1 -12  12       34.51       28.44      8.20 o 
   2 -12  12        1.32       19.67      8.41 o 
   3 -12  12       58.42       35.70      4.00 o 
   4 -12  12       16.75       16.23      6.42 o 
   6 -12  12        0.00        5.21      7.13 o 
  -5 -11  12        0.19        8.84      6.01 o 
  -4 -11  12        0.49        1.47      3.25 o 
  -3 -11  12        0.04       -2.94      2.51 o 
  -2 -11  12        8.32        6.37     11.47 o 
  -1 -11  12      252.27      321.99     14.01 o 
   0 -11  12        6.01       18.67      3.86 o 
   1 -11  12      106.67       98.75      9.74 o 
   2 -11  12        1.75       -1.05      3.32 o 
   3 -11  12        1.90       -0.72      2.15 o 
   4 -11  12        0.05        5.73      6.23 o 
   5 -11  12       41.71       25.84     11.44 o 
   6 -11  12       20.43       35.98     12.54 o 
  -6 -10  12       12.24        6.71     11.51 o 
  -5 -10  12        9.41        9.79      6.04 o 
  -4 -10  12       37.38       49.48     23.20 o 
  -3 -10  12       44.78       40.99      5.26 o 
  -2 -10  12       26.50       31.07      9.43 o 
  -1 -10  12        0.09        3.18      1.50 o 
   0 -10  12       17.29       16.76      3.45 o 
   1 -10  12       10.07       13.96      3.57 o 
   2 -10  12      136.72      138.61      4.18 o 
   3 -10  12        0.14        3.50      3.78 o 
   4 -10  12      106.64       70.18      5.15 o 
   5 -10  12       48.46       48.37     12.93 o 
   6 -10  12       36.69       29.75     13.50 o 
   7 -10  12        0.14       20.02      8.08 o 
  -6  -9  12       23.79        9.85      8.45 o 
  -5  -9  12        5.25       11.13      9.45 o 
  -4  -9  12       12.33       24.51      7.21 o 
  -3  -9  12        7.17        8.59      3.38 o 
  -2  -9  12        0.01       54.71      4.00 o 
  -1  -9  12       70.47      113.97     11.89 o 
   0  -9  12     1488.76     1422.46     21.03 o 
   1  -9  12      126.11      125.72      3.61 o 
   2  -9  12      111.15      126.76      3.61 o 
   3  -9  12      396.46      382.30     19.87 o 
   4  -9  12       86.72       83.43      8.30 o 
   5  -9  12       12.70       20.04      9.76 o 
   6  -9  12        0.14        6.29     10.05 o 
   7  -9  12        0.17      -19.57     13.05 o 
  -7  -8  12        5.54       19.53     12.86 o 
  -6  -8  12        2.46        7.16      6.95 o 
  -5  -8  12        0.56       -5.35     11.50 o 
  -4  -8  12       43.26       26.09     11.38 o 
  -3  -8  12      130.93      124.90     10.39 o 
  -2  -8  12       93.44      125.78      7.72 o 
  -1  -8  12     1721.84     1656.54     35.99 o 
   0  -8  12       79.60       76.58      4.98 o 
   1  -8  12     1032.33     1015.74     20.45 o 
   2  -8  12      185.79      198.37      7.89 o 
   3  -8  12        1.30       19.50      3.37 o 
   4  -8  12        6.70       11.30      4.63 o 
   5  -8  12       13.56       12.24      5.16 o 
   6  -8  12      186.61      191.75      8.82 o 
   7  -8  12       38.60       27.47     12.40 o 
  -7  -7  12       29.53       51.93     10.59 o 
  -6  -7  12        7.81        5.99      7.38 o 
  -5  -7  12        1.89       11.22     10.39 o 
  -4  -7  12      243.38      227.38      6.01 o 
  -3  -7  12      129.99      136.34      6.21 o 
  -2  -7  12       53.48       61.22      4.78 o 
  -1  -7  12       73.94       75.58      4.11 o 
   0  -7  12      206.12      203.37      4.90 o 
   1  -7  12      209.37      216.03      5.25 o 
   2  -7  12      170.54      177.15      4.45 o 
   3  -7  12      120.24      130.31      5.30 o 
   4  -7  12       28.17       32.12      5.80 o 
   5  -7  12        0.10        3.57      3.79 o 
   6  -7  12       47.99       50.14     10.28 o 
   7  -7  12        2.80       15.51      7.65 o 
  -8  -6  12        1.47       -2.00      8.10 o 
  -7  -6  12       13.27       23.80      5.30 o 
  -6  -6  12        4.83        2.92      5.68 o 
  -5  -6  12       16.74       23.90      5.76 o 
  -4  -6  12      159.26      178.31      5.16 o 
  -3  -6  12       23.38       26.74      5.09 o 
  -2  -6  12      104.02      104.40      4.94 o 
  -1  -6  12      410.38      415.98      6.37 o 
   0  -6  12      179.04      165.32      8.18 o 
   1  -6  12      529.01      597.78     17.46 o 
   2  -6  12      972.61      961.00     18.57 o 
   3  -6  12       39.97       50.64      4.20 o 
   4  -6  12        1.07        4.31      6.18 o 
   5  -6  12        8.16        8.30      4.93 o 
   6  -6  12        7.19       27.37     16.36 o 
   7  -6  12        0.82       19.28     16.19 o 
  -8  -5  12       24.87       24.23      5.93 o 
  -7  -5  12       15.48       31.61     12.69 o 
  -6  -5  12       26.36       12.29      7.39 o 
  -5  -5  12        0.47       16.95      7.05 o 
  -4  -5  12       26.85       95.29      9.81 o 
  -3  -5  12       19.69       18.88      4.39 o 
  -2  -5  12      333.40      322.81     11.69 o 
  -1  -5  12       41.41       61.21      5.24 o 
   0  -5  12        7.02       -5.03      3.36 o 
   1  -5  12        6.15        9.22      3.60 o 
   2  -5  12       35.09       48.73      4.86 o 
   3  -5  12        3.64        6.16      3.69 o 
   4  -5  12       11.29       -1.94      4.13 o 
   5  -5  12       32.10       26.14      7.67 o 
   6  -5  12       33.16        9.08     12.28 o 
   7  -5  12       10.85       32.21      6.73 o 
  -8  -4  12       20.45       27.77      8.07 o 
  -7  -4  12        5.46        8.95      5.22 o 
  -6  -4  12       21.32       31.72     12.34 o 
  -5  -4  12       26.99        9.83      5.31 o 
  -4  -4  12       67.34       65.61      6.25 o 
  -3  -4  12        1.80        3.13      4.19 o 
  -2  -4  12      173.91      169.35      5.38 o 
  -1  -4  12       19.67       21.12      4.50 o 
   0  -4  12       41.97       43.33      4.62 o 
   1  -4  12      320.08      320.44      5.41 o 
   2  -4  12      186.06      185.84      7.38 o 
   3  -4  12       13.62       11.38      2.78 o 
   4  -4  12      178.64      144.75      7.90 o 
   5  -4  12        0.40       -2.92      3.55 o 
   6  -4  12        0.92        1.29      9.97 o 
   7  -4  12       27.41       26.83     11.03 o 
  -8  -3  12       28.15       29.80      6.10 o 
  -7  -3  12        0.06       -9.77      6.78 o 
  -6  -3  12       10.13       18.67     17.86 o 
  -5  -3  12       13.43       22.38      5.89 o 
  -4  -3  12       82.69       96.69      4.71 o 
  -3  -3  12        2.03        1.36      2.95 o 
  -2  -3  12       85.68       70.66      4.67 o 
  -1  -3  12      550.99      582.95     30.69 o 
   0  -3  12     1046.08     1116.02     16.30 o 
   1  -3  12      112.49      107.90      4.26 o 
   2  -3  12      190.00      189.01      5.30 o 
   3  -3  12       10.48        9.36      4.94 o 
   4  -3  12       29.89       33.63      6.96 o 
   5  -3  12        1.83       -3.35      3.20 o 
   6  -3  12       22.46        7.55      9.94 o 
   7  -3  12       24.30       12.81     16.15 o 
  -9  -2  12       25.95        8.69     11.06 o 
  -8  -2  12       12.64       12.29     35.23 o 
  -7  -2  12        1.72        0.57     18.14 o 
  -6  -2  12       25.21       24.49     10.12 o 
  -5  -2  12       65.37       47.81      4.09 o 
  -4  -2  12      826.54      800.11     43.33 o 
  -3  -2  12       50.84       41.85      5.32 o 
  -2  -2  12      842.10      834.36     33.14 o 
  -1  -2  12       94.92      125.01     12.03 o 
   0  -2  12       59.96       93.36      3.61 o 
   1  -2  12        0.74       10.34      4.01 o 
   2  -2  12       18.04       31.17      5.10 o 
   3  -2  12        4.98        4.43      5.05 o 
   4  -2  12      110.82      118.24      6.62 o 
   5  -2  12      117.49      248.19      8.59 o 
   6  -2  12      356.69      345.96     25.43 o 
   7  -2  12       17.20        1.92      8.85 o 
  -9  -1  12       36.16       26.98      7.76 o 
  -8  -1  12        0.75        4.97     18.27 o 
  -7  -1  12       20.43        3.59      7.65 o 
  -6  -1  12       33.59       29.64      6.18 o 
  -5  -1  12       49.09       46.60      8.43 o 
  -4  -1  12        1.37       -2.66      3.94 o 
  -3  -1  12      292.96      253.89     17.12 o 
  -2  -1  12      256.81      259.95     14.92 o 
  -1  -1  12       69.83       68.76      6.95 o 
   0  -1  12        1.45       -2.91      2.11 o 
   1  -1  12       30.63       22.47      5.57 o 
   2  -1  12      514.76      534.28      9.49 o 
   3  -1  12      134.27      129.24      8.75 o 
   4  -1  12      129.93      158.91      5.27 o 
   5  -1  12      172.25      175.02      7.00 o 
   6  -1  12      198.45      192.92      8.48 o 
   7  -1  12        7.51      -15.81     10.54 o 
  -9   0  12        0.82      -12.59      8.40 o 
  -8   0  12       17.25       11.65      5.72 o 
  -7   0  12        6.41       20.06      6.15 o 
  -6   0  12      497.16      442.17     41.76 o 
  -5   0  12       10.64        7.54      4.17 o 
  -4   0  12      106.69       91.23     10.40 o 
  -3   0  12      667.73      585.02     22.76 o 
  -2   0  12       72.03       81.91     10.15 o 
  -1   0  12      233.61      171.51     18.94 o 
   0   0  12       88.96       84.65      3.61 o 
   1   0  12      131.94      152.91     16.70 o 
   2   0  12      335.22      310.60      7.16 o 
   3   0  12      114.30      129.75      6.26 o 
   4   0  12       74.64       81.55      8.96 o 
   5   0  12        4.74       25.81      7.24 o 
   6   0  12       18.43        8.04      5.97 o 
   7   0  12       17.97       37.90      6.05 o 
  -9   1  12        0.53       10.42     14.93 o 
  -7   1  12       18.22       12.54     10.00 o 
  -6   1  12      298.47      333.89     10.43 o 
  -5   1  12       11.78       15.44      7.20 o 
  -4   1  12      589.07      575.27     39.65 o 
  -3   1  12      106.43      116.91      8.37 o 
  -2   1  12       46.90       69.86      4.67 o 
  -1   1  12       71.87       83.18      5.10 o 
   0   1  12       36.99       29.01      2.23 o 
   1   1  12      147.58      121.75     16.02 o 
   2   1  12        0.04       -2.60      2.31 o 
   3   1  12        1.74        9.64      6.31 o 
   4   1  12       36.57       49.08      5.73 o 
   5   1  12      305.78      318.42     14.50 o 
   6   1  12       12.93       23.25      6.04 o 
   7   1  12       19.54       20.04      6.20 o 
  -9   2  12        0.31       -6.15     13.78 o 
  -8   2  12        7.97       19.42     23.71 o 
  -7   2  12        0.01        1.37     12.12 o 
  -6   2  12       73.05       77.80     19.99 o 
  -5   2  12      581.49      509.82     35.03 o 
  -4   2  12      613.44      642.72     43.04 o 
  -3   2  12        1.46       35.68      4.62 o 
  -2   2  12       25.54       33.01      5.89 o 
  -1   2  12        6.46        5.28      5.36 o 
   0   2  12       60.45       56.13      6.63 o 
   1   2  12        9.57        8.71      5.24 o 
   2   2  12      232.86      268.21     10.43 o 
   3   2  12      206.75      171.41      5.55 o 
   4   2  12      155.03      179.93      8.36 o 
   5   2  12        2.09       -5.71      7.49 o 
   6   2  12      191.04      203.49      9.36 o 
   7   2  12        0.89       -5.30      9.18 o 
  -9   3  12        4.79       57.57     13.37 o 
  -8   3  12        1.72       -3.44     11.09 o 
  -7   3  12       59.60       38.48     13.84 o 
  -6   3  12      462.98      367.16     55.37 o 
  -5   3  12        1.33       -1.95      4.84 o 
  -4   3  12       10.63       22.19      6.07 o 
  -3   3  12      467.38      464.50     33.80 o 
  -2   3  12      175.84      179.17     10.44 o 
  -1   3  12      233.08      209.31      9.32 o 
   0   3  12      148.45      145.97      6.36 o 
   1   3  12        3.45        5.23      5.66 o 
   2   3  12      250.78      193.44     21.78 o 
   3   3  12       29.15       23.61      6.96 o 
   4   3  12       55.14       48.86      7.87 o 
   5   3  12       55.13       54.02     35.15 o 
   6   3  12       32.87       33.98     31.57 o 
  -9   4  12        3.54      -18.52     12.35 o 
  -8   4  12        1.43       -5.15      8.64 o 
  -7   4  12        7.25       18.61      8.11 o 
  -6   4  12      141.68      141.73     13.11 o 
  -5   4  12        0.04        1.39      5.34 o 
  -4   4  12       23.55       57.65      8.84 o 
  -3   4  12      426.11      365.75     29.66 o 
  -2   4  12      212.39      173.49      9.20 o 
  -1   4  12        3.88       13.37      6.40 o 
   0   4  12        3.94       -5.39      6.93 o 
   1   4  12       83.96       79.19      6.58 o 
   2   4  12      104.12      105.90      5.79 o 
   3   4  12        1.69       -4.58      3.05 o 
   4   4  12        0.28        4.66      3.13 o 
   5   4  12       49.77       19.97      9.94 o 
   6   4  12        5.09       11.24     11.72 o 
  -9   5  12       13.58       -7.26     11.00 o 
  -8   5  12       23.43       20.24     18.64 o 
  -7   5  12      130.70      107.20     10.17 o 
  -6   5  12      550.54      463.14     59.21 o 
  -5   5  12       10.90       10.76      5.34 o 
  -4   5  12       17.77       25.54      7.02 o 
  -3   5  12      225.28      207.76     26.46 o 
  -2   5  12       28.17       19.88      6.15 o 
  -1   5  12        7.63        0.50      4.96 o 
   0   5  12       23.43       60.05      4.39 o 
   1   5  12      112.63      160.97      8.09 o 
   2   5  12       77.27       93.05      4.63 o 
   3   5  12      172.69      149.06      6.69 o 
   4   5  12      159.30      136.85      6.13 o 
   5   5  12       17.53       14.13      7.21 o 
   6   5  12        4.45       -2.82     12.56 o 
  -9   6  12        1.08       34.85     17.75 o 
  -8   6  12       17.70       17.82     11.48 o 
  -7   6  12        2.76        8.70      6.34 o 
  -6   6  12        1.17       -2.31      3.20 o 
  -5   6  12       14.32       24.67      4.18 o 
  -4   6  12       93.64       79.14     11.73 o 
  -3   6  12      222.45      204.04     13.81 o 
  -2   6  12       39.03       45.59      5.25 o 
  -1   6  12      769.49      761.20     12.52 o 
   0   6  12      294.01      295.94      7.13 o 
   1   6  12       41.53       57.70      5.25 o 
   2   6  12        0.14        7.28      6.39 o 
   3   6  12       36.03       31.96      8.88 o 
   4   6  12        0.87        1.41      3.81 o 
   5   6  12        1.90       -0.67      7.31 o 
   6   6  12        1.25      -17.69     11.79 o 
  -9   7  12       16.65       24.52     13.19 o 
  -8   7  12        3.78       25.29     13.79 o 
  -7   7  12        7.60        9.17      5.91 o 
  -6   7  12        1.26        5.11      6.00 o 
  -5   7  12        0.04        4.51      4.12 o 
  -4   7  12       79.20       85.00     10.49 o 
  -3   7  12      408.75      427.95     30.93 o 
  -2   7  12       24.84       32.76      8.92 o 
  -1   7  12        0.07       10.88      5.77 o 
   0   7  12       15.55       18.62      4.81 o 
   1   7  12       63.45       39.12      9.30 o 
   2   7  12        2.31       13.76      6.74 o 
   3   7  12        1.71       -2.16      4.14 o 
   4   7  12        1.14       10.16      6.80 o 
   5   7  12       16.07       46.69     35.37 o 
  -9   8  12        0.86      -14.01      9.34 o 
  -8   8  12       59.12       49.03      9.34 o 
  -6   8  12       42.82       68.15      9.55 o 
  -5   8  12       89.92       89.09     17.91 o 
  -4   8  12        7.11        4.42      3.69 o 
  -3   8  12      177.68      177.45     13.16 o 
  -2   8  12       26.74       25.62      4.23 o 
  -1   8  12       98.71       93.61      9.08 o 
   0   8  12       50.65       53.36      9.72 o 
   1   8  12        1.68       -0.72      3.75 o 
   2   8  12       43.92       40.73      8.82 o 
   3   8  12       46.20       44.79      7.27 o 
   4   8  12        0.00       10.98      7.56 o 
   5   8  12        2.35       34.41     10.18 o 
  -8   9  12        0.01        0.00     27.00 o 
  -7   9  12        1.14        6.81      8.22 o 
  -6   9  12       16.02       25.54      8.54 o 
  -5   9  12        4.83        2.81      6.52 o 
  -4   9  12      113.79      102.38      8.67 o 
  -3   9  12        1.08        6.64      5.93 o 
  -2   9  12       50.96       56.72      7.14 o 
  -1   9  12        6.77        8.81      9.48 o 
   0   9  12       48.96       57.46      4.15 o 
   1   9  12        0.02        3.05      4.23 o 
   2   9  12       93.76       94.61      6.11 o 
   3   9  12       16.95       10.85      8.30 o 
   4   9  12        0.01        1.88      6.42 o 
  -8  10  12       11.76       -3.03      8.92 o 
  -7  10  12        0.02        2.07      7.68 o 
  -6  10  12       14.35       14.61      7.18 o 
  -5  10  12       68.44       60.18      6.99 o 
  -4  10  12        0.67        2.36      3.44 o 
  -3  10  12       81.74       80.76     12.12 o 
  -2  10  12        6.82        1.62     13.95 o 
  -1  10  12       29.53       13.68      4.69 o 
   0  10  12        0.18        5.23      3.52 o 
   1  10  12       11.68       10.92      3.27 o 
   2  10  12       18.34       17.56      4.29 o 
   3  10  12        2.34       21.73     13.10 o 
   4  10  12       23.29       19.58      5.66 o 
  -8  11  12        0.75       64.81     43.99 o 
  -7  11  12       43.66       67.57     13.39 o 
  -6  11  12        7.12       23.95      7.26 o 
  -5  11  12       38.59       42.85      8.33 o 
  -4  11  12       36.16       57.66     11.02 o 
  -3  11  12        4.15        3.73      5.78 o 
  -2  11  12        0.07      -10.22      6.81 o 
  -1  11  12        3.06        4.20      4.57 o 
   0  11  12       18.26       10.57      7.67 o 
   1  11  12       21.23       17.75      4.44 o 
   2  11  12        1.01        4.02      4.15 o 
   3  11  12       42.81       87.58     16.80 o 
  -7  12  12        8.43       -1.54     28.91 o 
  -6  12  12        0.02       10.39      4.82 o 
  -5  12  12        2.73        7.11      5.24 o 
  -4  12  12        0.13       -1.18      5.79 o 
  -3  12  12        1.24       -0.83      6.74 o 
  -2  12  12       62.16       79.40     15.49 o 
  -1  12  12      273.12      251.32     22.83 o 
   0  12  12       68.64       44.37     11.13 o 
   1  12  12        0.89        6.45      3.93 o 
   2  12  12        7.16       19.24      9.53 o 
   3  12  12        3.83        6.60      9.79 o 
  -7  13  12        0.03       -8.82      8.59 o 
  -6  13  12       13.89        7.21     10.49 o 
  -5  13  12       45.73       21.45      7.87 o 
  -4  13  12       41.47       53.30      8.49 o 
  -3  13  12        0.11        9.40     10.52 o 
  -2  13  12       16.83       26.96      9.71 o 
  -1  13  12        0.03        5.08      4.31 o 
   0  13  12       12.53        3.01     10.06 o 
   1  13  12        5.74       -5.86      5.53 o 
   2  13  12        3.03       10.14      5.27 o 
  -6  14  12        2.29        3.92      6.94 o 
  -5  14  12       15.89        9.07      6.70 o 
  -4  14  12        3.05       -2.44      8.26 o 
  -3  14  12        3.15       16.18      8.44 o 
  -2  14  12        7.96       12.19     11.32 o 
  -1  14  12        1.52       -1.97      7.06 o 
   0  14  12        8.10       27.09     18.20 o 
   1  14  12        0.53       -1.63      6.02 o 
  -5  15  12        0.52       16.57     32.76 o 
  -4  15  12        1.28        1.47      6.26 o 
  -3  15  12        0.67       -2.75     15.05 o 
  -2  15  12        0.09       -1.55      7.56 o 
  -1  15  12        0.01        3.33      7.69 o 
  -1 -15  13       23.78       56.83     11.66 o 
   0 -15  13        2.21        8.09      8.05 o 
   2 -15  13       17.66        4.04     11.19 o 
   3 -15  13       26.39       59.43     12.54 o 
  -3 -14  13        8.12      -11.86     14.01 o 
  -2 -14  13        2.58      -18.37     13.94 o 
  -1 -14  13        3.07        9.36     12.58 o 
   0 -14  13        7.31       12.93     11.24 o 
   2 -14  13       53.48       43.67     11.85 o 
   3 -14  13       30.06        8.62     10.38 o 
  -4 -13  13        1.30       35.79     14.00 o 
  -2 -13  13        6.33        4.80      7.74 o 
  -1 -13  13       11.14       -1.39      5.96 o 
   0 -13  13       10.92       34.91     10.74 o 
   1 -13  13        7.19      -10.24     10.30 o 
   2 -13  13       15.23       12.02     10.19 o 
   3 -13  13       70.51       93.69     12.30 o 
   4 -13  13        1.94        3.29      4.27 o 
   5 -13  13       19.27        8.87     17.08 o 
  -4 -12  13        1.52       12.17      4.43 o 
  -3 -12  13       67.96       82.70     12.25 o 
  -2 -12  13       17.39        9.80     12.39 o 
  -1 -12  13       39.25       53.29     22.15 o 
   0 -12  13        0.31       -1.59      3.62 o 
   1 -12  13        1.34       -3.50      6.65 o 
   2 -12  13       11.68       21.98      9.84 o 
   3 -12  13        2.45        0.97      3.33 o 
   4 -12  13        0.98       -3.62      4.32 o 
   5 -12  13        1.81       -0.60     12.27 o 
  -5 -11  13       24.67       20.99      5.71 o 
  -4 -11  13       18.54       10.28      8.78 o 
  -3 -11  13       21.17       37.79      4.78 o 
  -2 -11  13        0.13       -3.45      3.39 o 
  -1 -11  13       19.04       36.96      9.86 o 
   0 -11  13        4.24        0.55      6.02 o 
   1 -11  13        0.84       24.98      9.48 o 
   2 -11  13       30.63       23.14      7.25 o 
   3 -11  13       83.83       81.55      4.63 o 
   4 -11  13      237.31      198.79     25.34 o 
   5 -11  13       39.95       51.94      6.98 o 
   6 -11  13        6.12        4.33      6.78 o 
  -6 -10  13       14.64       -2.70      7.23 o 
  -5 -10  13        4.90       -3.90     13.72 o 
  -4 -10  13        3.49       25.29      5.59 o 
  -3 -10  13        0.00       -4.41      2.94 o 
  -2 -10  13        0.16        2.99      8.08 o 
  -1 -10  13       30.74       38.80      4.43 o 
   0 -10  13      447.17      452.60     13.05 o 
   1 -10  13       24.34       22.18      2.75 o 
   2 -10  13      193.36      170.73      8.42 o 
   3 -10  13       11.37        7.30      3.87 o 
   4 -10  13        0.12       -5.59      3.73 o 
   5 -10  13        1.47       -9.94      6.63 o 
   6 -10  13        0.16        3.17      6.85 o 
  -6  -9  13        1.71       11.52      6.62 o 
  -5  -9  13        4.21        9.93      6.03 o 
  -4  -9  13      129.66       96.91      9.06 o 
  -3  -9  13      154.41      171.79      5.27 o 
  -2  -9  13      227.21      230.85      5.01 o 
  -1  -9  13        2.67       -3.91      2.60 o 
   0  -9  13        9.81        5.61      5.04 o 
   1  -9  13       54.86       44.54      3.04 o 
   2  -9  13        0.24        0.88      2.56 o 
   3  -9  13        0.61       23.87      4.80 o 
   4  -9  13       72.84       71.64      4.79 o 
   5  -9  13        0.18       -2.63     16.37 o 
   6  -9  13        0.54        4.92      9.22 o 
  -7  -8  13       14.40       20.50      8.33 o 
  -6  -8  13       20.55       -5.56     11.70 o 
  -5  -8  13        0.36        2.01      8.00 o 
  -4  -8  13       24.21       18.75      3.39 o 
  -3  -8  13      194.84      211.36      5.30 o 
  -2  -8  13       65.50       71.08      6.61 o 
  -1  -8  13       44.88       53.09      4.28 o 
   0  -8  13       10.30        3.22      4.30 o 
   1  -8  13        7.89        9.36      7.14 o 
   2  -8  13       49.69       54.13      3.03 o 
   3  -8  13      357.11      386.48     17.67 o 
   4  -8  13      384.55      338.82     18.30 o 
   5  -8  13        2.97        3.43      7.15 o 
   6  -8  13       25.62       48.12      7.60 o 
  -7  -7  13        7.00      -15.53     10.35 o 
  -6  -7  13        0.05       -1.01     11.11 o 
  -5  -7  13        4.22       -0.01      4.17 o 
  -4  -7  13        6.40        3.12      3.68 o 
  -3  -7  13       94.35       89.52      6.49 o 
  -2  -7  13      129.82      146.39      6.79 o 
  -1  -7  13      599.40      578.69     21.41 o 
   0  -7  13     4057.69     4094.71     79.40 o 
   1  -7  13        6.38        4.53      5.37 o 
   2  -7  13      226.63      254.76      9.29 o 
   3  -7  13       27.34       37.73      2.79 o 
   4  -7  13        0.32       -1.51      3.92 o 
   5  -7  13        0.48       -4.64      6.66 o 
   6  -7  13        3.32      -10.98      7.32 o 
   7  -7  13       24.10       39.42     44.92 o 
  -6  -6  13        6.31       25.88     17.27 o 
  -5  -6  13        9.34       18.50      3.91 o 
  -4  -6  13      346.01      293.84     14.69 o 
  -3  -6  13       42.69       56.43      5.96 o 
  -2  -6  13        0.01       -2.47      3.00 o 
  -1  -6  13      374.46      377.09      6.22 o 
   0  -6  13      109.97      109.29      5.14 o 
   1  -6  13       82.73       95.91      5.40 o 
   2  -6  13       87.91       75.76      8.67 o 
   3  -6  13       78.06       58.16      6.54 o 
   4  -6  13       15.39        9.51      4.47 o 
   5  -6  13       88.86       72.46      6.85 o 
   6  -6  13        6.34        7.98      5.02 o 
   7  -6  13       92.11      102.25     13.24 o 
  -6  -5  13       52.44       56.29     13.10 o 
  -5  -5  13        0.14       -3.50      6.27 o 
  -4  -5  13       58.11       58.70      3.80 o 
  -3  -5  13       30.37       25.28      3.10 o 
  -2  -5  13      283.87      253.83     10.27 o 
  -1  -5  13        1.56        6.62      4.28 o 
   0  -5  13       45.12       72.21      6.79 o 
   1  -5  13       47.70      258.41      6.70 o 
   2  -5  13       82.63       68.39      4.44 o 
   3  -5  13        8.17        8.53      2.80 o 
   4  -5  13       67.28       60.51      4.41 o 
   5  -5  13       14.29       12.02      7.40 o 
   6  -5  13        0.05        0.84      4.14 o 
   7  -5  13       21.75       20.45     11.42 o 
  -8  -4  13       54.78       40.74     11.62 o 
  -7  -4  13        2.79       24.20     28.33 o 
  -6  -4  13       63.81       72.84      7.89 o 
  -5  -4  13        3.50       22.06      9.15 o 
  -4  -4  13       12.22        3.97      5.05 o 
  -3  -4  13       20.58       16.99      4.00 o 
  -2  -4  13      307.22      269.65     23.25 o 
  -1  -4  13        4.12       44.40     12.23 o 
   0  -4  13      746.69      710.80     37.92 o 
   1  -4  13      206.09      250.95     17.27 o 
   2  -4  13       20.22       23.04      7.65 o 
   3  -4  13        0.20        1.97      3.61 o 
   4  -4  13        0.96       -0.71      4.44 o 
   5  -4  13        2.74        4.91      4.43 o 
   6  -4  13        8.07        4.37      5.35 o 
   7  -4  13        6.04       -1.44      6.09 o 
  -8  -3  13        1.40       24.33     10.09 o 
  -7  -3  13       23.14       18.55      5.91 o 
  -6  -3  13       17.08       17.22     12.71 o 
  -5  -3  13       14.12       11.41      6.82 o 
  -4  -3  13       67.92       69.13      3.41 o 
  -3  -3  13      218.97      188.99     11.52 o 
  -2  -3  13      192.79      169.81     10.94 o 
  -1  -3  13      225.91      275.22      5.46 o 
   0  -3  13       64.34       86.39      5.83 o 
   1  -3  13        0.58       -0.78      2.05 o 
   2  -3  13        2.58       -5.97      3.98 o 
   3  -3  13        7.60        4.30      5.13 o 
   4  -3  13       11.03        5.28      6.74 o 
   5  -3  13       81.62       60.31      6.94 o 
   6  -3  13      100.99      117.86     17.99 o 
   7  -3  13       36.95       52.21     11.28 o 
  -8  -2  13        3.10       18.66     15.89 o 
  -7  -2  13        0.39       -7.17      6.71 o 
  -6  -2  13       11.31       29.10      6.03 o 
  -5  -2  13       28.60       19.15      6.86 o 
  -4  -2  13       75.67       88.07     11.04 o 
  -3  -2  13       49.89       40.84      4.67 o 
  -2  -2  13       56.81       49.86      6.61 o 
  -1  -2  13        0.03        2.38      2.50 o 
   0  -2  13        0.24       -2.36      2.85 o 
   1  -2  13       83.45       63.95      7.27 o 
   2  -2  13      206.22      185.74     12.03 o 
   3  -2  13       84.96      100.83      7.28 o 
   4  -2  13      183.21      183.89      6.91 o 
   5  -2  13       34.72       36.65      7.82 o 
   6  -2  13        6.02       11.32     11.01 o 
   7  -2  13        3.68        7.80     10.30 o 
  -7  -1  13       10.88       18.49     10.78 o 
  -6  -1  13        2.00        5.68      3.96 o 
  -5  -1  13        1.42        8.32      3.80 o 
  -4  -1  13        2.05       -2.89      3.86 o 
  -3  -1  13       15.36       10.58      2.93 o 
  -2  -1  13       16.35       39.67      4.90 o 
  -1  -1  13      155.24      170.42      6.67 o 
   0  -1  13      660.70      620.21     14.86 o 
   1  -1  13        1.53        6.22      3.73 o 
   2  -1  13        4.00       13.21      5.24 o 
   3  -1  13       80.95       80.61      7.85 o 
   4  -1  13       78.03       91.84      5.72 o 
   5  -1  13       21.88       35.17      5.30 o 
   6  -1  13      110.10      116.60     12.63 o 
   7  -1  13        8.07        7.61      6.41 o 
  -9   0  13        7.09       38.52     12.46 o 
  -8   0  13        0.53       -5.13      7.68 o 
  -7   0  13        2.59        3.20      4.64 o 
  -6   0  13       13.28        3.78      5.48 o 
  -5   0  13       67.09       58.52      5.28 o 
  -4   0  13      362.04      323.76     13.27 o 
  -3   0  13       45.41      146.98     17.79 o 
  -2   0  13       49.22       73.17      7.93 o 
  -1   0  13      162.15      160.19     10.22 o 
   0   0  13      163.44      177.04      4.24 o 
   1   0  13      199.52      194.03     17.03 o 
   2   0  13        0.01       -0.41      2.10 o 
   3   0  13        1.73       -4.28      2.85 o 
   4   0  13        6.62       17.52     14.94 o 
   5   0  13      793.21      768.20     17.53 o 
   6   0  13       78.78       59.64      7.61 o 
   7   0  13       34.10       38.05     11.13 o 
  -9   1  13        0.95      -13.67     15.49 o 
  -8   1  13        7.53        3.20      5.53 o 
  -7   1  13       10.37       15.45      7.20 o 
  -6   1  13       41.84       36.52      9.85 o 
  -5   1  13       55.38       61.65      5.93 o 
  -4   1  13        7.17       12.59      3.51 o 
  -3   1  13      420.97      451.18     35.31 o 
  -2   1  13        9.36       15.77      5.02 o 
  -1   1  13      150.14      151.42      5.09 o 
   0   1  13      166.73      174.22      6.92 o 
   1   1  13     1154.18     1137.66     75.26 o 
   2   1  13      276.49      267.92     20.66 o 
   3   1  13      190.28      170.15     21.92 o 
   4   1  13        6.62        7.11      3.52 o 
   5   1  13      272.71      248.67     12.12 o 
   6   1  13       28.97       20.09     14.15 o 
  -9   2  13       15.85       16.42     12.83 o 
  -8   2  13       37.64        5.44      7.98 o 
  -7   2  13       21.37       20.91      9.98 o 
  -6   2  13      555.02      544.05     55.15 o 
  -5   2  13       50.27       60.30      8.37 o 
  -4   2  13       78.19       95.31      7.09 o 
  -3   2  13       63.52       98.32      6.40 o 
  -2   2  13      124.34      107.82     13.58 o 
  -1   2  13       49.64       45.77      5.99 o 
   0   2  13      205.90      208.57      7.78 o 
   1   2  13      249.84      253.14      5.09 o 
   2   2  13      273.71      335.92      6.72 o 
   3   2  13        0.38        1.19      5.48 o 
   4   2  13       27.44       37.09     13.10 o 
   5   2  13       24.65       27.55      5.70 o 
   6   2  13       24.09       21.41     13.42 o 
  -9   3  13        0.26       -9.81      6.54 o 
  -8   3  13        1.23       -1.05      5.60 o 
  -7   3  13       10.30       19.14      9.91 o 
  -6   3  13      111.28       96.62     19.54 o 
  -5   3  13        9.12       12.42      5.48 o 
  -4   3  13       11.97        9.23      2.70 o 
  -3   3  13       13.81        8.34      3.86 o 
  -2   3  13       46.82       33.52      4.35 o 
  -1   3  13       45.38       43.78      4.33 o 
   0   3  13       35.10       32.92      4.63 o 
   1   3  13        0.18       -2.70      4.95 o 
   2   3  13       10.11       44.16      2.78 o 
   3   3  13        5.30       -3.15      3.06 o 
   4   3  13       32.92       21.31      9.55 o 
   5   3  13       40.39       37.56     19.19 o 
   6   3  13       26.21       14.34      8.98 o 
  -9   4  13        0.48       10.25      8.66 o 
  -8   4  13       12.41       28.79     18.14 o 
  -7   4  13       64.06       53.68      7.15 o 
  -6   4  13      429.07      383.04     26.06 o 
  -5   4  13       23.97       47.94      9.90 o 
  -4   4  13       45.27       29.70      7.98 o 
  -3   4  13      557.44      506.40     48.30 o 
  -2   4  13       49.56       39.01      5.06 o 
  -1   4  13        0.01        8.37      4.55 o 
   0   4  13       31.93       19.38      4.82 o 
   1   4  13       10.45        7.12      3.48 o 
   2   4  13       65.77       82.01     16.21 o 
   3   4  13        0.09        8.44      3.60 o 
   4   4  13       52.02       50.33     11.23 o 
   5   4  13        3.68        9.68      4.32 o 
   6   4  13        7.13       -0.54     10.34 o 
  -9   5  13       43.33       73.39     14.76 o 
  -8   5  13       18.08        0.26     24.09 o 
  -7   5  13      162.19      141.33     13.05 o 
  -6   5  13        1.54        9.61      5.11 o 
  -5   5  13        7.73       -5.29      4.09 o 
  -4   5  13       99.23      114.89     13.15 o 
  -3   5  13      176.07      157.44     14.54 o 
  -2   5  13       29.70       31.08      5.30 o 
  -1   5  13       43.72       35.67      5.77 o 
   0   5  13       15.40        7.64      4.91 o 
   1   5  13      134.69      135.48      5.16 o 
   2   5  13        5.81        7.83      8.14 o 
   3   5  13        0.10       -1.47      5.61 o 
   4   5  13        9.59        2.15      6.19 o 
   5   5  13        5.27        5.19      6.99 o 
  -9   6  13        2.16        7.44      6.53 o 
  -8   6  13        3.35       15.40     21.94 o 
  -7   6  13        0.36       -0.17     22.65 o 
  -6   6  13       27.22       33.46      8.32 o 
  -5   6  13       95.48       92.53     11.29 o 
  -4   6  13       68.68       60.81      6.18 o 
  -3   6  13      454.77      437.64     39.38 o 
  -2   6  13       18.25       20.51      6.00 o 
  -1   6  13       33.07       47.55      9.11 o 
   0   6  13        2.19       -0.77      7.94 o 
   1   6  13       22.83       22.56      4.50 o 
   2   6  13        1.92        1.76      3.66 o 
   3   6  13        3.04       -6.02      5.01 o 
   4   6  13       32.29       22.79     14.36 o 
   5   6  13       54.12       77.66     17.05 o 
  -8   7  13        0.24       17.11     19.99 o 
  -7   7  13        8.07       32.71     15.33 o 
  -6   7  13       12.14       10.56     10.00 o 
  -5   7  13        9.42       14.04      4.35 o 
  -4   7  13        1.95        9.15      2.80 o 
  -3   7  13       91.04       79.64      4.87 o 
  -2   7  13       79.10       92.84      6.17 o 
  -1   7  13        0.18        5.75      7.24 o 
   0   7  13       14.13       13.88      3.78 o 
   1   7  13       93.72       70.56     13.28 o 
   2   7  13       40.09       30.44      9.51 o 
   3   7  13       17.28       21.18     10.63 o 
   4   7  13        3.33        0.17      6.09 o 
   5   7  13       13.00        1.28      9.23 o 
  -8   8  13        3.03       -4.48     21.66 o 
  -7   8  13        2.60       40.28     12.64 o 
  -6   8  13        3.04       11.06      8.06 o 
  -5   8  13       11.75        6.70      4.73 o 
  -4   8  13        0.06        5.42      3.49 o 
  -3   8  13       33.53       22.21      4.29 o 
  -2   8  13       23.47        4.63      4.32 o 
  -1   8  13        9.69       45.94      7.49 o 
   0   8  13       16.80       26.78      5.02 o 
   1   8  13      250.63      214.70     39.20 o 
   2   8  13        9.01       11.47     16.99 o 
   3   8  13       12.93      -10.47      6.98 o 
   4   8  13        8.00        6.31      5.97 o 
  -8   9  13        9.44        7.98      8.48 o 
  -7   9  13        0.32       14.97     15.15 o 
  -6   9  13        0.13        8.96     12.34 o 
  -5   9  13       16.58       15.99      8.38 o 
  -4   9  13        2.91        7.82      3.24 o 
  -3   9  13      282.75      291.98      8.97 o 
  -2   9  13       20.65       -2.31      5.61 o 
  -1   9  13       25.98        7.26      4.58 o 
   0   9  13       35.85       46.19      7.41 o 
   1   9  13        1.45        4.41      3.28 o 
   2   9  13       27.78       14.01      4.92 o 
   3   9  13        0.26        8.13      6.22 o 
   4   9  13       17.35        0.67     14.99 o 
  -7  10  13        0.01       17.75      8.61 o 
  -6  10  13        0.51      -12.35      8.23 o 
  -5  10  13        4.43       17.41      4.01 o 
  -4  10  13        4.69        3.09      4.83 o 
  -3  10  13        0.22        7.88      4.96 o 
  -2  10  13        3.14       -5.58      3.85 o 
  -1  10  13        0.00        2.77      6.21 o 
   0  10  13        3.17       -6.04      4.81 o 
   1  10  13        4.37        0.37     11.15 o 
   2  10  13        0.14       -6.71      4.47 o 
   3  10  13        8.90       18.37      8.07 o 
  -7  11  13        6.00        7.72     12.07 o 
  -6  11  13        1.68       -0.54      7.42 o 
  -5  11  13        0.00       -6.56      8.61 o 
  -4  11  13        2.01        8.93      5.15 o 
  -3  11  13        1.59       -7.33      4.89 o 
  -2  11  13        3.06        2.77      5.21 o 
  -1  11  13      291.71      231.56      8.10 o 
   0  11  13      230.51      182.84     17.07 o 
   1  11  13        0.01       -6.56      4.37 o 
   2  11  13       58.35       60.96     15.78 o 
   3  11  13        8.10        7.94      4.40 o 
  -7  12  13        4.97       13.55     14.21 o 
  -6  12  13        2.14       -3.88      9.62 o 
  -5  12  13       14.52       10.26      6.65 o 
  -4  12  13       41.94       48.24      5.70 o 
  -3  12  13        8.32        9.34      7.99 o 
  -2  12  13      123.33      130.59     11.13 o 
  -1  12  13       31.43       21.06      5.01 o 
   0  12  13       69.60       76.47      9.16 o 
   1  12  13        1.65       -1.23      9.40 o 
   2  12  13       13.40       32.16     12.70 o 
  -6  13  13        5.26       -8.88     21.41 o 
  -5  13  13        0.17       -4.38     20.86 o 
  -4  13  13        0.08       -7.17      4.78 o 
  -3  13  13        0.36       12.02     12.46 o 
  -2  13  13        2.97       -9.97      6.65 o 
  -1  13  13        0.00        4.02      7.18 o 
   0  13  13        2.23        6.82      7.05 o 
   1  13  13        1.44       -4.66      4.65 o 
  -5  14  13        0.25       14.07      9.45 o 
  -4  14  13        0.97       -7.68      5.12 o 
  -3  14  13        0.07       24.81     33.24 o 
  -2  14  13        9.03       -5.11     12.41 o 
  -1  14  13        0.07        7.11      6.84 o 
   0  14  13        0.60       20.68      9.41 o 
  -3  15  13        0.03        1.68      9.13 o 
  -2  15  13        7.98        2.83      8.80 o 
   0 -15  14        3.21       23.73     12.44 o 
   1 -15  14        4.63       30.77     12.41 o 
  -2 -14  14       18.86       -1.38     14.37 o 
  -1 -14  14       25.08      108.80     13.90 o 
   0 -14  14        1.83      -16.81     11.21 o 
   1 -14  14        1.74       20.31      8.42 o 
   2 -14  14        3.34       16.87      8.62 o 
   3 -14  14        0.03       28.29     12.24 o 
  -3 -13  14       45.50       21.48     15.18 o 
  -2 -13  14      124.09      154.72     16.31 o 
  -1 -13  14      109.71      163.57     16.24 o 
   0 -13  14        4.90        4.11     10.09 o 
   1 -13  14        0.01       17.25      9.83 o 
   2 -13  14       12.31       -6.44     10.01 o 
   3 -13  14        0.69        5.30     10.33 o 
   4 -13  14        7.80       18.66      5.20 o 
  -4 -12  14        0.33        2.51     12.51 o 
  -3 -12  14      154.22      186.75     15.26 o 
  -2 -12  14        5.55       10.91     12.03 o 
  -1 -12  14        0.22       -0.46     21.12 o 
   0 -12  14        0.11      -15.11     10.07 o 
   2 -12  14       16.24       10.57     10.09 o 
   3 -12  14        0.05        2.67     10.22 o 
   4 -12  14       70.15       59.51     11.37 o 
   5 -12  14       32.26       38.50     30.09 o 
  -5 -11  14        3.72        6.62     13.88 o 
  -4 -11  14        0.07       11.20     14.02 o 
  -3 -11  14        2.86       -7.11      4.74 o 
  -2 -11  14        2.31       -2.30     10.72 o 
  -1 -11  14       48.18       46.07     12.56 o 
   0 -11  14      143.06      201.45     15.69 o 
   1 -11  14      146.65      142.01     18.04 o 
   2 -11  14        0.25        2.39      9.30 o 
   3 -11  14       86.86       69.08     11.92 o 
   4 -11  14        0.79        9.26      5.74 o 
   5 -11  14        1.17       14.54      6.33 o 
  -5 -10  14        4.44       -0.12     19.69 o 
  -4 -10  14        0.89        1.84      9.43 o 
  -3 -10  14        0.24       14.43      4.19 o 
  -2 -10  14        0.23        3.89      2.73 o 
  -1 -10  14        0.37       -2.50      2.43 o 
   0 -10  14        3.94        1.07      4.16 o 
   1 -10  14        9.66        8.24      4.17 o 
   2 -10  14       31.19       40.61      3.61 o 
   3 -10  14       18.44        7.11      4.17 o 
   4 -10  14        4.62       15.58     10.81 o 
   5 -10  14        3.62       -2.80      8.15 o 
  -6  -9  14       13.31        6.43      8.76 o 
  -5  -9  14       23.67       41.33     14.32 o 
  -4  -9  14        0.71        6.94     10.87 o 
  -3  -9  14       31.48       39.01     12.60 o 
  -2  -9  14       28.17       21.69      7.72 o 
  -1  -9  14        1.05       -0.19      2.26 o 
   0  -9  14       15.71       19.85      2.73 o 
   1  -9  14        1.27        1.14      3.05 o 
   2  -9  14       51.43       57.52      5.20 o 
   3  -9  14       69.94       61.95      5.50 o 
   4  -9  14      140.45      166.19     38.48 o 
   5  -9  14        0.94       -1.17     10.78 o 
   6  -9  14        0.39       -9.54      9.21 o 
  -6  -8  14        3.05      -18.27     12.18 o 
  -5  -8  14        6.38        7.11      6.31 o 
  -4  -8  14       10.78       23.73     11.56 o 
  -3  -8  14        3.04       13.11     10.20 o 
  -2  -8  14       28.97       39.11      3.52 o 
  -1  -8  14        0.02       -3.33      2.22 o 
   0  -8  14       24.74       36.85      4.19 o 
   1  -8  14       41.14       55.29      3.81 o 
   2  -8  14       82.05       83.69      7.75 o 
   3  -8  14       12.83       24.36      3.71 o 
   4  -8  14        0.26       -3.54      4.61 o 
   5  -8  14        3.79        5.87     13.63 o 
   6  -8  14        4.09      -14.24     10.12 o 
  -7  -7  14       38.10       29.34     11.04 o 
  -6  -7  14        1.52       -8.75      8.23 o 
  -5  -7  14        6.81       10.25      6.87 o 
  -4  -7  14        0.04       12.87      7.75 o 
  -3  -7  14        0.91       -0.94      2.78 o 
  -2  -7  14      135.98      136.60      6.06 o 
  -1  -7  14       65.40       65.07      5.39 o 
   0  -7  14        2.72       -3.10      2.48 o 
   1  -7  14        5.04        5.82      4.24 o 
   2  -7  14       75.58       61.03      4.23 o 
   3  -7  14       22.19       23.43      5.12 o 
   4  -7  14        1.08        6.79      3.29 o 
   5  -7  14       11.59       11.81      4.86 o 
   6  -7  14       16.76       18.03     12.07 o 
  -7  -6  14        1.15       -8.77      8.16 o 
  -6  -6  14       42.85       59.87      7.05 o 
  -5  -6  14       78.91       70.18     10.57 o 
  -4  -6  14        0.08       -6.64      4.43 o 
  -3  -6  14       78.20       70.86      4.25 o 
  -2  -6  14      148.72      145.55      9.94 o 
  -1  -6  14        2.15        1.92      3.37 o 
   0  -6  14        0.01       54.32     11.27 o 
   1  -6  14      308.14      316.06      5.73 o 
   2  -6  14      390.97      374.08     12.56 o 
   3  -6  14       23.99       23.95     10.76 o 
   4  -6  14      472.63      435.69     29.46 o 
   5  -6  14       32.36       45.90      6.66 o 
   6  -6  14        1.07       20.92     11.08 o 
  -7  -5  14        2.64       30.06     10.07 o 
  -6  -5  14        2.09       -7.94      6.27 o 
  -5  -5  14        0.00       -0.47      3.76 o 
  -4  -5  14        0.03        4.86      5.11 o 
  -3  -5  14        0.29       -3.76      3.40 o 
  -2  -5  14      238.25      205.65     15.81 o 
  -1  -5  14      338.35      429.80     36.36 o 
   0  -5  14     3882.62     3647.60    396.08 o 
   1  -5  14        0.11       82.30     18.65 o 
   2  -5  14        8.69       -4.18      5.99 o 
   3  -5  14       54.44       46.80      4.63 o 
   4  -5  14       84.91       83.08      9.37 o 
   5  -5  14       36.14       66.86     12.33 o 
   6  -5  14        2.69       35.20     13.02 o 
  -8  -4  14       14.73       57.73     13.18 o 
  -7  -4  14        2.16        3.70      6.55 o 
  -6  -4  14        2.52       10.52     11.87 o 
  -5  -4  14        1.21        3.24      3.75 o 
  -4  -4  14      164.68      129.64     12.68 o 
  -3  -4  14      112.37      101.55      8.23 o 
  -2  -4  14      522.55      480.75     35.33 o 
  -1  -4  14      242.06      283.23     18.90 o 
   0  -4  14      151.35      189.00      5.60 o 
   1  -4  14      220.27      209.05      5.01 o 
   2  -4  14        0.02       -1.85      2.96 o 
   3  -4  14        8.44        4.28      7.58 o 
   4  -4  14       39.50       44.20      7.94 o 
   5  -4  14       76.64       88.30     15.51 o 
   6  -4  14       39.05       27.97     20.41 o 
  -8  -3  14       42.08       63.67      9.25 o 
  -7  -3  14       32.02      -14.74      9.83 o 
  -6  -3  14       84.95      102.51      9.74 o 
  -5  -3  14      302.22      247.29     29.39 o 
  -4  -3  14        4.47        8.47      5.45 o 
  -3  -3  14       19.98       17.20      5.53 o 
  -2  -3  14        2.46       11.56      4.64 o 
  -1  -3  14        3.44       20.21      4.60 o 
   0  -3  14       20.28       24.34      4.49 o 
   1  -3  14      191.26      180.65      5.03 o 
   2  -3  14       89.70       94.80     12.30 o 
   3  -3  14       39.34       44.01      4.49 o 
   4  -3  14       88.72       84.16      5.61 o 
   5  -3  14      113.18      129.40     12.85 o 
   6  -3  14       19.14       17.25      5.11 o 
  -8  -2  14       10.01       13.47     17.51 o 
  -7  -2  14        0.40        1.67     10.15 o 
  -6  -2  14       13.88        4.48      3.89 o 
  -5  -2  14       15.18       10.75      3.98 o 
  -4  -2  14       13.72       16.65      4.29 o 
  -3  -2  14       23.13       19.77      6.36 o 
  -2  -2  14       11.94       31.45      5.83 o 
  -1  -2  14      142.88      224.45     10.13 o 
   0  -2  14      104.99      117.57      8.02 o 
   1  -2  14       66.44       56.74      5.78 o 
   2  -2  14      221.12      239.50     14.06 o 
   3  -2  14       16.68       20.90     10.43 o 
   4  -2  14        1.07        3.49      6.30 o 
   5  -2  14        0.00       -6.50      6.52 o 
   6  -2  14       18.12       22.15      6.79 o 
  -8  -1  14        0.05       13.58      5.90 o 
  -7  -1  14        2.41        5.45      7.18 o 
  -6  -1  14        0.60        8.93     10.81 o 
  -5  -1  14        5.35        2.69      3.37 o 
  -4  -1  14        2.14        8.09      8.04 o 
  -3  -1  14      147.42      158.13     14.43 o 
  -2  -1  14      361.58      327.02     34.92 o 
  -1  -1  14       24.92       28.35      2.80 o 
   0  -1  14      119.47       96.43      6.87 o 
   1  -1  14       35.42       33.64      5.22 o 
   2  -1  14       30.02       39.94      6.12 o 
   3  -1  14       14.23       37.61      3.93 o 
   4  -1  14       21.77        7.96      4.31 o 
   5  -1  14        3.63       15.86     14.54 o 
   6  -1  14       19.13       33.15      9.99 o 
  -8   0  14        8.27       -9.49     11.27 o 
  -7   0  14        0.23       -9.95      6.63 o 
  -6   0  14      788.02      730.24     95.95 o 
  -5   0  14       12.42       14.23      5.66 o 
  -4   0  14      258.97      242.39     22.05 o 
  -3   0  14       21.79       33.10      6.65 o 
  -2   0  14       12.44       15.11      6.79 o 
  -1   0  14       29.32       25.00      2.96 o 
   0   0  14       70.08       74.54      6.04 o 
   1   0  14      143.74      135.65     13.21 o 
   2   0  14       34.72       27.27      2.90 o 
   3   0  14       57.28       53.43      4.12 o 
   4   0  14       51.57       46.21      4.11 o 
   5   0  14        2.05        2.22     11.05 o 
   6   0  14       17.59       16.70     13.64 o 
  -8   1  14       49.80       55.71     13.33 o 
  -7   1  14       81.51       66.85      6.27 o 
  -6   1  14       59.90       50.54      8.86 o 
  -5   1  14       80.77       75.22     12.11 o 
  -4   1  14        0.03       17.94      3.58 o 
  -3   1  14       88.16       70.41     10.95 o 
  -2   1  14      105.41       88.43      6.85 o 
  -1   1  14       32.96       37.51      4.51 o 
   0   1  14       16.78       33.68      9.96 o 
   1   1  14      155.65      146.49     12.94 o 
   2   1  14       40.13       30.41      6.39 o 
   3   1  14       60.38       53.63      3.48 o 
   4   1  14        4.93        7.99      8.99 o 
   5   1  14        1.80        8.12      5.28 o 
   6   1  14        1.93        4.79      6.22 o 
  -8   2  14        6.07       20.25      6.40 o 
  -7   2  14       16.96       18.55      5.29 o 
  -6   2  14      261.16      250.50     14.15 o 
  -5   2  14      180.15      170.90     16.31 o 
  -4   2  14       35.07       43.77      6.21 o 
  -3   2  14       98.16       85.25     15.70 o 
  -2   2  14     1869.67     1714.52    153.60 o 
  -1   2  14      139.25      142.58      5.27 o 
   0   2  14       77.09       58.23      5.57 o 
   1   2  14      231.54      240.74      6.49 o 
   2   2  14        5.73        3.06      4.50 o 
   3   2  14       18.21       15.82      2.83 o 
   4   2  14       19.01       31.33      8.85 o 
   5   2  14      178.16      166.53     13.83 o 
   6   2  14       94.43       93.77     12.25 o 
  -8   3  14        5.39       12.34     12.28 o 
  -7   3  14       16.66       30.78      5.06 o 
  -6   3  14      917.80      920.22     96.47 o 
  -5   3  14      295.62      345.59     36.59 o 
  -4   3  14      109.51      105.79     18.01 o 
  -3   3  14      197.47      158.25     20.34 o 
  -2   3  14      157.83      116.12     12.01 o 
  -1   3  14       10.45       10.93      2.64 o 
   0   3  14      110.19       91.39      6.88 o 
   1   3  14      267.47      254.69      6.51 o 
   2   3  14       37.00       46.32      7.87 o 
   3   3  14      109.07      108.36      8.17 o 
   4   3  14       18.25       32.04      6.96 o 
   5   3  14       68.94       82.14      6.25 o 
   6   3  14       26.54       45.84     11.06 o 
  -8   4  14       19.56       36.27     30.49 o 
  -7   4  14      176.10      127.23     11.20 o 
  -6   4  14      149.87      207.21     26.97 o 
  -5   4  14       53.68       53.22      7.88 o 
  -4   4  14        1.98        3.46      3.90 o 
  -3   4  14        1.24        6.62      3.66 o 
  -2   4  14       38.44       35.46      3.83 o 
  -1   4  14      125.66      159.02      5.94 o 
   0   4  14      254.73      291.80      7.09 o 
   1   4  14       87.56       89.45      4.57 o 
   2   4  14      124.59      123.05      5.19 o 
   3   4  14        0.02        0.57      3.49 o 
   4   4  14        2.31        5.52      7.74 o 
   5   4  14        0.37        6.19      6.44 o 
  -8   5  14        0.00       10.22     11.71 o 
  -7   5  14       31.87       41.16      9.32 o 
  -6   5  14       15.82       17.06      6.36 o 
  -5   5  14       38.03       51.89      9.97 o 
  -4   5  14      108.17      121.47     14.26 o 
  -3   5  14      368.92      323.02     34.79 o 
  -2   5  14       11.81        8.19      5.01 o 
  -1   5  14       11.91       14.68      7.60 o 
   0   5  14        0.04       -1.95      3.00 o 
   1   5  14       14.75       15.91     10.81 o 
   2   5  14        1.95       -3.15      7.09 o 
   3   5  14        3.78        7.35      8.39 o 
   4   5  14        6.35       -1.04      7.49 o 
   5   5  14      108.29      109.39     23.91 o 
  -8   6  14        3.20      -14.25      9.50 o 
  -7   6  14        8.62       38.95     12.50 o 
  -6   6  14        4.96       -2.31     15.98 o 
  -5   6  14       91.40      117.23      9.54 o 
  -4   6  14        3.19        2.01      3.10 o 
  -3   6  14       43.56       44.18      6.31 o 
  -2   6  14       68.97       67.10      5.57 o 
  -1   6  14        3.01        6.22      3.92 o 
   0   6  14        1.93       -0.07      3.72 o 
   1   6  14        0.04        2.94      3.51 o 
   2   6  14       52.81       54.70      5.12 o 
   3   6  14      123.87      137.17     17.41 o 
   4   6  14        3.18       -5.20      4.50 o 
   5   6  14        5.19       13.23      9.51 o 
  -7   7  14       61.65       76.89     11.42 o 
  -6   7  14        1.09        4.70     10.89 o 
  -5   7  14       33.66       42.20      7.06 o 
  -4   7  14        4.97        9.58      5.23 o 
  -3   7  14        1.86        4.06      3.15 o 
  -2   7  14       14.10       16.54      4.74 o 
  -1   7  14      179.48      198.95     10.15 o 
   0   7  14      143.40      153.38      6.33 o 
   1   7  14       40.19       27.96      8.66 o 
   2   7  14       19.72       24.53      7.93 o 
   3   7  14        4.76       -6.83      5.21 o 
   4   7  14        0.28        1.95     11.78 o 
  -8   8  14        0.02       19.14     12.41 o 
  -7   8  14        0.24       13.81      7.94 o 
  -6   8  14        0.05        9.73      6.27 o 
  -5   8  14      134.67      123.58     23.58 o 
  -4   8  14       59.45       41.56     11.68 o 
  -3   8  14      119.10      127.47      9.45 o 
  -2   8  14        0.07       -4.26      4.17 o 
  -1   8  14        0.01        5.86      4.09 o 
   0   8  14        1.54       -6.05      4.04 o 
   1   8  14       31.65       24.95      8.86 o 
   2   8  14       21.99       35.00     15.40 o 
   3   8  14       15.86       15.22      4.91 o 
   4   8  14        7.48       -7.00      6.14 o 
  -8   9  14        7.65       54.00      9.10 o 
  -7   9  14       20.38       20.30     28.35 o 
  -6   9  14        9.58       -1.76      7.11 o 
  -5   9  14       39.70       49.29     12.70 o 
  -4   9  14        0.01       -0.32      3.98 o 
  -3   9  14        1.84       14.35      5.12 o 
  -2   9  14       46.08       39.34      4.65 o 
  -1   9  14        3.32        5.55      6.27 o 
   0   9  14        3.43       -0.32      5.41 o 
   1   9  14        0.64        3.89      5.25 o 
   2   9  14       10.26       -5.66      5.45 o 
   3   9  14      202.83      192.00     11.65 o 
  -7  10  14        1.41       19.48      9.94 o 
  -6  10  14        0.33       28.67      8.21 o 
  -5  10  14        0.01        0.37      8.05 o 
  -4  10  14        4.59       10.47      7.09 o 
  -3  10  14       23.00       34.48      5.40 o 
  -2  10  14       11.24       -2.57     10.87 o 
  -1  10  14      830.83      730.28     34.25 o 
   0  10  14      509.95      424.32     10.84 o 
   1  10  14        0.01       -5.37      7.33 o 
   2  10  14        2.65        2.84      4.03 o 
   3  10  14        0.18       -4.45      6.91 o 
  -7  11  14        0.52       -6.44     11.05 o 
  -6  11  14        3.20       12.33      6.61 o 
  -5  11  14       82.19       53.60     27.48 o 
  -4  11  14      147.48      157.82     26.46 o 
  -3  11  14        2.35        0.73      5.03 o 
  -2  11  14       23.24       36.31     45.44 o 
  -1  11  14      132.27      112.38     16.75 o 
   0  11  14       60.89       51.11     12.13 o 
   1  11  14        8.06        9.43     30.25 o 
   2  11  14        7.72       12.46      6.01 o 
  -6  12  14        1.96       -6.93      7.60 o 
  -5  12  14       13.12       31.64     11.06 o 
  -4  12  14       24.12       17.70     27.91 o 
  -3  12  14       12.29       55.69     35.03 o 
  -2  12  14        9.15       13.45      5.84 o 
  -1  12  14       39.81       20.51     15.37 o 
   0  12  14        1.36        4.48      6.13 o 
   1  12  14        2.18        3.01      6.83 o 
  -5  13  14        6.58       25.08      7.95 o 
  -4  13  14        8.46      -11.62      7.75 o 
  -3  13  14        0.28       10.36      6.78 o 
  -2  13  14        2.57        2.76      9.78 o 
  -1  13  14        2.39        3.43      5.84 o 
   0  13  14        4.90      -13.53     13.15 o 
  -4  14  14        8.68       -9.80      9.61 o 
  -3  14  14        0.04       -6.67      6.82 o 
  -2  14  14        8.33       48.01     10.05 o 
   0 -14  15        0.26       29.07     13.08 o 
   1 -14  15       36.82       51.83     12.81 o 
  -2 -13  15        7.33       28.34     14.24 o 
  -1 -13  15        6.41       69.40     12.26 o 
   1 -13  15        8.96       34.50     10.83 o 
   2 -13  15        4.88       -9.87      7.99 o 
   3 -13  15       51.57       48.96     12.45 o 
  -3 -12  15       10.68        8.39     13.98 o 
  -2 -12  15        2.62       -7.66      9.46 o 
  -1 -12  15        6.71       42.86     33.49 o 
   0 -12  15      121.51      124.24     13.87 o 
   1 -12  15       34.88       53.87     10.92 o 
   2 -12  15       10.77       18.47      4.01 o 
   3 -12  15       25.75       27.62     19.85 o 
  -4 -11  15        5.90        2.72      5.03 o 
  -3 -11  15       69.20       91.42      7.06 o 
  -2 -11  15       50.14       54.21     15.92 o 
  -1 -11  15        1.01        2.80      6.84 o 
   0 -11  15       25.93       19.58     23.44 o 
   1 -11  15        6.17        1.80      5.24 o 
   2 -11  15        7.95       20.22     21.38 o 
   3 -11  15        6.65       12.37      5.27 o 
   4 -11  15        0.33       -3.36      5.50 o 
  -5 -10  15        6.88       11.50      6.28 o 
  -3 -10  15       74.67      101.68     11.79 o 
  -2 -10  15        0.69       15.61     31.29 o 
  -1 -10  15       23.64       32.22      3.17 o 
   0 -10  15        5.46        3.06     10.09 o 
   1 -10  15       62.82       77.66      4.17 o 
   2 -10  15       33.88       44.89     11.49 o 
   3 -10  15        9.95       13.02     12.14 o 
   4 -10  15       24.15       35.27      6.29 o 
   5 -10  15       31.19       31.57      9.01 o 
  -5  -9  15        4.58        8.42      6.70 o 
  -4  -9  15       10.59       17.78     24.21 o 
  -3  -9  15       60.76       60.08      5.94 o 
  -2  -9  15       13.36       18.41      3.74 o 
  -1  -9  15       23.41       18.09      6.80 o 
   0  -9  15       25.30       28.49      2.76 o 
   1  -9  15       35.58       41.25      4.58 o 
   2  -9  15       34.27       51.20     12.49 o 
   3  -9  15       31.64       30.10     12.94 o 
   4  -9  15        0.57        1.83      6.66 o 
   5  -9  15        1.91       13.94      6.40 o 
  -5  -8  15       18.35       25.55      6.71 o 
  -4  -8  15       37.45       40.68      5.87 o 
  -3  -8  15        3.37        5.32      4.18 o 
  -2  -8  15      386.83      403.22     10.86 o 
  -1  -8  15        0.24       -1.09      2.26 o 
   0  -8  15       43.87       31.04      3.11 o 
   1  -8  15        0.14        1.29      2.71 o 
   2  -8  15       35.65       44.29      4.36 o 
   3  -8  15       10.85        3.92      8.05 o 
   4  -8  15       24.20       -6.38      6.38 o 
   5  -8  15        2.39        9.95     12.36 o 
  -6  -7  15       25.41       18.93      9.55 o 
  -5  -7  15       52.85       67.00      8.34 o 
  -4  -7  15        0.76        4.98      4.38 o 
  -3  -7  15        3.13        4.04      5.51 o 
  -2  -7  15       25.38       27.38      2.87 o 
  -1  -7  15        3.43       -1.02      3.96 o 
   0  -7  15        0.24       15.40      5.54 o 
   1  -7  15       12.56       42.63      5.25 o 
   2  -7  15        0.40        0.79      3.06 o 
   3  -7  15      112.44      109.62      5.30 o 
   4  -7  15       35.72       31.09      9.71 o 
   5  -7  15       27.13        8.45      7.36 o 
   6  -7  15       12.47       29.11      7.92 o 
  -7  -6  15        1.50       -5.87      7.39 o 
  -6  -6  15        5.66       20.36      8.87 o 
  -5  -6  15        1.82        7.41      7.47 o 
  -4  -6  15       14.12       14.51      7.52 o 
  -3  -6  15       78.55       65.65      6.70 o 
  -2  -6  15       70.16       54.85      7.30 o 
  -1  -6  15        1.46       13.42      7.04 o 
   0  -6  15     1405.04     1413.06     40.13 o 
   1  -6  15        1.68       -2.61      3.86 o 
   2  -6  15      120.74      118.57      7.53 o 
   3  -6  15       24.47       27.96      9.02 o 
   4  -6  15       12.70        5.43      5.11 o 
   5  -6  15        9.57       19.40      8.54 o 
   6  -6  15        4.16       -6.95     10.92 o 
  -7  -5  15        3.53      -13.37     10.82 o 
  -6  -5  15        9.43       10.67     13.25 o 
  -5  -5  15        3.62       -7.45      4.97 o 
  -4  -5  15      472.31      423.51     32.63 o 
  -3  -5  15        0.02       -1.88      3.27 o 
  -2  -5  15     1211.11     1187.61     41.76 o 
  -1  -5  15     1323.60     1402.70     32.88 o 
   0  -5  15        3.57        9.13      2.85 o 
   1  -5  15      241.72      234.86      5.45 o 
   2  -5  15       49.51       38.44      3.83 o 
   3  -5  15       23.14       30.89     10.36 o 
   4  -5  15        6.19       19.79      4.50 o 
   5  -5  15       37.61       63.11      6.74 o 
   6  -5  15        2.95       20.03      6.52 o 
  -7  -4  15       18.84       30.72     12.35 o 
  -6  -4  15      102.71      112.00     36.80 o 
  -5  -4  15        2.28       -1.62      6.76 o 
  -4  -4  15       58.18       56.81      9.15 o 
  -3  -4  15       85.74       56.77      7.95 o 
  -2  -4  15      134.33      154.80     18.97 o 
  -1  -4  15       10.62        2.94      3.11 o 
   0  -4  15       53.97       53.47      5.39 o 
   1  -4  15        5.60       11.60      3.98 o 
   2  -4  15       64.32       66.84      4.14 o 
   3  -4  15      103.20      119.65      6.12 o 
   4  -4  15       91.33       86.28      9.98 o 
   5  -4  15       56.10       57.85      9.48 o 
   6  -4  15       12.81       38.73      6.66 o 
  -7  -3  15        0.66       -4.45      7.25 o 
  -6  -3  15        0.97        3.50      8.85 o 
  -5  -3  15       11.40       -7.83      5.59 o 
  -4  -3  15        1.20       -0.87      5.26 o 
  -3  -3  15        0.34       -3.39      3.19 o 
  -2  -3  15       69.44      113.17     10.02 o 
  -1  -3  15      478.12      472.86     30.57 o 
   0  -3  15      542.83      575.33     21.21 o 
   1  -3  15       41.02       39.94      5.42 o 
   2  -3  15      214.73      220.00      7.21 o 
   3  -3  15       32.36       30.04      4.94 o 
   4  -3  15       11.06       -8.07      5.38 o 
   5  -3  15       12.28       22.51      7.29 o 
   6  -3  15        8.83       -4.29      6.50 o 
  -8  -2  15       60.70       83.63     12.62 o 
  -7  -2  15        1.10       -0.36      5.93 o 
  -6  -2  15        6.90       -3.35      3.73 o 
  -5  -2  15      119.68      118.14     14.76 o 
  -4  -2  15      184.38      178.37     15.99 o 
  -3  -2  15       19.03       65.25      6.63 o 
  -2  -2  15      375.48      368.20     32.10 o 
  -1  -2  15      124.17      113.94      6.80 o 
   0  -2  15       45.07       53.11      7.04 o 
   1  -2  15       28.58       32.78      3.96 o 
   2  -2  15       21.68       15.84      3.43 o 
   3  -2  15       21.33       13.09     14.46 o 
   4  -2  15        0.84        5.38      6.44 o 
   5  -2  15       45.40       53.60      9.49 o 
   6  -2  15       41.71       55.25     11.49 o 
  -8  -1  15        0.70      -13.03      8.69 o 
  -7  -1  15        3.36       -0.52     17.49 o 
  -6  -1  15       35.76       29.46     13.63 o 
  -5  -1  15       32.21       33.55      6.12 o 
  -4  -1  15        4.57        6.86      7.95 o 
  -3  -1  15       21.14       17.85      7.16 o 
  -2  -1  15       23.14       26.68      7.28 o 
  -1  -1  15        0.29       -1.33      3.35 o 
   0  -1  15       16.63       22.40      5.37 o 
   1  -1  15       17.23       20.17      3.47 o 
   2  -1  15        0.71        4.36      5.41 o 
   3  -1  15       50.44       65.55      5.07 o 
   4  -1  15       42.07       21.43      7.27 o 
   5  -1  15       41.09       40.01      6.35 o 
   6  -1  15       77.24       71.98     25.71 o 
  -8   0  15        8.23        3.42     13.66 o 
  -7   0  15       15.86        6.42     10.56 o 
  -6   0  15        7.27        6.43      7.50 o 
  -5   0  15        6.37        9.64      5.41 o 
  -4   0  15       38.39       59.89      7.57 o 
  -3   0  15       24.76       23.49      8.02 o 
  -2   0  15       15.44        4.95      2.32 o 
  -1   0  15      205.94      213.68      8.17 o 
   0   0  15      170.04      183.57      8.96 o 
   1   0  15       14.76        6.74      5.56 o 
   2   0  15      268.23      317.92      8.94 o 
   3   0  15       33.32       24.32      5.17 o 
   4   0  15        2.54       -7.23      5.00 o 
   5   0  15        5.39       10.65      8.23 o 
   6   0  15        4.42        7.02      5.26 o 
  -8   1  15        1.13      -13.33      8.89 o 
  -7   1  15        4.67       15.33      6.42 o 
  -6   1  15       98.75       86.40     12.65 o 
  -5   1  15       36.96       45.38      7.71 o 
  -4   1  15       34.03       36.47      4.10 o 
  -3   1  15        0.61       -5.91      4.16 o 
  -2   1  15        9.80       14.60      2.57 o 
  -1   1  15      115.61      115.24      6.41 o 
   0   1  15       43.43       48.90      5.42 o 
   1   1  15       34.26       45.07      2.61 o 
   2   1  15       52.36       49.49      6.98 o 
   3   1  15        2.98        1.29      2.84 o 
   4   1  15        0.95        4.98      4.96 o 
   5   1  15       42.02       51.84      5.76 o 
  -8   2  15        5.79       -9.36     17.03 o 
  -7   2  15        0.01      -13.05      9.18 o 
  -6   2  15       10.98       22.59     16.36 o 
  -5   2  15       24.53       20.99      4.08 o 
  -4   2  15       37.14       29.35      5.91 o 
  -3   2  15       83.97       49.69      6.11 o 
  -2   2  15        2.25        7.32      4.66 o 
  -1   2  15        4.27       11.04      3.50 o 
   0   2  15        2.87       -1.06      3.05 o 
   1   2  15       67.46      113.05      8.86 o 
   2   2  15       55.21       40.43      8.04 o 
   3   2  15      258.73      244.08     18.96 o 
   4   2  15        0.09       -5.74      3.83 o 
   5   2  15       38.60       19.61     35.28 o 
  -8   3  15       25.45       18.63     26.31 o 
  -7   3  15        0.29        6.35     11.56 o 
  -6   3  15      167.18      173.45     19.46 o 
  -5   3  15        0.00        4.63      5.56 o 
  -4   3  15        0.15        6.98      9.25 o 
  -3   3  15       17.31        7.70      4.75 o 
  -2   3  15       73.13       86.24      9.21 o 
  -1   3  15      301.65      341.14     17.36 o 
   0   3  15       74.67      102.85      4.63 o 
   1   3  15       40.40       51.80      6.70 o 
   2   3  15        6.74       -1.26      3.87 o 
   3   3  15        6.00       -5.82      3.88 o 
   4   3  15        5.87        6.21      4.80 o 
   5   3  15       39.90       48.10     14.79 o 
  -8   4  15        2.25       34.30     13.26 o 
  -7   4  15        6.78        5.47      9.50 o 
  -6   4  15       60.63       78.64     14.98 o 
  -5   4  15      135.00      146.16     27.02 o 
  -4   4  15       39.57       26.84      4.80 o 
  -3   4  15        1.91       -3.47      3.15 o 
  -2   4  15      116.45       91.88     11.70 o 
  -1   4  15       59.63       59.63      9.34 o 
   0   4  15        0.00       -4.21      6.67 o 
   1   4  15        6.41        9.28      5.28 o 
   2   4  15       53.78       58.48      9.44 o 
   3   4  15        2.93        5.30      7.14 o 
   4   4  15       42.59       39.29      8.28 o 
   5   4  15      133.30      128.54     17.07 o 
  -8   5  15        1.89      -20.29     13.53 o 
  -7   5  15       30.58       18.76     12.07 o 
  -6   5  15        0.69       41.03     20.78 o 
  -5   5  15      396.25      374.31     39.80 o 
  -4   5  15       15.52       16.46      6.23 o 
  -3   5  15       28.95       31.85      3.65 o 
  -2   5  15       17.67       22.21     10.47 o 
  -1   5  15       44.72       36.59      3.67 o 
   0   5  15       33.12       50.78      4.32 o 
   1   5  15      253.44      228.60     11.14 o 
   2   5  15        6.12       11.45     10.01 o 
   3   5  15      151.26      160.41     11.86 o 
   4   5  15        4.70       12.56      5.73 o 
  -8   6  15        1.44        5.10     10.94 o 
  -7   6  15      157.00      158.68     11.89 o 
  -6   6  15      158.10      168.50     12.12 o 
  -5   6  15       46.28       49.97     14.80 o 
  -4   6  15       62.28       68.53     12.95 o 
  -3   6  15        0.04       -1.99      3.53 o 
  -2   6  15       27.08       17.31      4.18 o 
  -1   6  15      167.44      174.48      5.69 o 
   0   6  15       76.22       81.50      4.81 o 
   1   6  15        7.10       16.26      5.03 o 
   2   6  15        0.44       -5.87      5.48 o 
   3   6  15        1.35        9.34      8.77 o 
   4   6  15        0.10       -8.27      5.91 o 
  -8   7  15       18.42       48.71     16.56 o 
  -7   7  15       16.59       50.06     14.86 o 
  -6   7  15       47.63       44.12     13.59 o 
  -5   7  15       85.22      105.28     39.34 o 
  -4   7  15        8.93      -11.93      7.96 o 
  -3   7  15       80.14       80.88      6.03 o 
  -2   7  15       58.71       62.51      4.68 o 
  -1   7  15        4.07       -0.66      4.24 o 
   0   7  15        0.97       17.53      5.12 o 
   1   7  15       19.24       36.58      8.27 o 
   2   7  15        0.01        2.42      7.82 o 
   3   7  15        7.04       -0.20      4.35 o 
   4   7  15        0.24       -9.22     16.24 o 
  -7   8  15        7.52       20.28     12.90 o 
  -6   8  15        2.55       25.22      8.65 o 
  -5   8  15       68.66      123.01     15.28 o 
  -4   8  15        0.74       -5.42      5.56 o 
  -3   8  15        2.58       10.65      5.77 o 
  -2   8  15        0.00        5.78      8.71 o 
  -1   8  15        3.53        5.62      7.11 o 
   0   8  15       39.84       59.75     16.42 o 
   1   8  15       50.16       72.46     17.90 o 
   2   8  15        1.13        6.22      5.02 o 
   3   8  15       11.53       21.73     11.78 o 
  -7   9  15        1.51      -10.08      6.72 o 
  -6   9  15        4.23       10.04      7.09 o 
  -5   9  15        6.33       -5.94     10.27 o 
  -4   9  15       19.94       13.72      6.50 o 
  -3   9  15       13.53       29.49     16.40 o 
  -2   9  15        0.40        5.78      8.21 o 
  -1   9  15       12.66       16.61     14.32 o 
   0   9  15       62.29       70.08      8.09 o 
   1   9  15       13.96       26.04      5.21 o 
   2   9  15        1.81        5.50     11.78 o 
   3   9  15       14.28        6.38      5.22 o 
  -7  10  15        1.70       -8.55      6.62 o 
  -6  10  15        0.50       -1.42      6.20 o 
  -5  10  15        1.69      -11.63     11.78 o 
  -4  10  15       46.50       61.40     19.35 o 
  -3  10  15        4.59       -4.05      6.20 o 
  -2  10  15        1.87       -4.74      6.31 o 
  -1  10  15       66.67       37.25     16.47 o 
   0  10  15       13.90       20.18      6.19 o 
   1  10  15        1.87        4.98      5.16 o 
   2  10  15        3.94        1.46      5.64 o 
  -6  11  15        2.60      -11.62      7.74 o 
  -5  11  15       29.79       34.25     40.06 o 
  -4  11  15        2.40       13.79     13.10 o 
  -3  11  15       11.03        3.04      8.57 o 
  -2  11  15        1.57       36.51     23.78 o 
  -1  11  15       11.80        7.40     10.14 o 
   0  11  15       66.75       87.26      7.22 o 
   1  11  15       45.42       36.16      8.12 o 
  -5  12  15        2.75       12.98      6.86 o 
  -4  12  15        1.55       28.55      8.69 o 
  -3  12  15       13.75       -5.26      9.11 o 
  -1  12  15        7.30        1.55     15.90 o 
   0  12  15        4.63        5.75      6.12 o 
  -4  13  15        4.38       -2.50     18.48 o 
  -3  13  15       13.60       -0.20     13.67 o 
  -2  13  15        0.12      -19.73     13.16 o 
  -1  13  15        5.58       17.39     17.32 o 
  -1 -13  16       10.77       64.01     13.48 o 
   0 -13  16        2.95       -6.31     11.83 o 
   1 -13  16       65.86      107.69     14.24 o 
  -2 -12  16       24.49       54.33     14.33 o 
  -1 -12  16       63.23       88.55     11.56 o 
   0 -12  16        3.36      -13.89      9.97 o 
   1 -12  16       49.24       79.56     11.43 o 
   2 -12  16        0.07        3.39      7.11 o 
   3 -12  16       12.08       16.95      5.85 o 
  -3 -11  16       38.93       -8.44     12.37 o 
  -2 -11  16        0.94       10.86      4.86 o 
  -1 -11  16        1.42        8.72      4.15 o 
   0 -11  16        6.29       16.20      8.43 o 
   1 -11  16        2.82        0.70      4.94 o 
   2 -11  16        0.61       -5.08      9.96 o 
   3 -11  16        5.55      -15.34     10.30 o 
  -4 -10  16       23.68       41.61      7.57 o 
  -3 -10  16       30.88       33.64      8.31 o 
  -2 -10  16        7.01        6.85     11.80 o 
  -1 -10  16        1.08        1.30      7.46 o 
   0 -10  16        8.73       -4.67      5.05 o 
   1 -10  16       10.34       31.27     12.04 o 
   2 -10  16       17.42       35.93      4.14 o 
   3 -10  16        4.57       -4.69      4.92 o 
   4 -10  16        0.06       40.06      8.73 o 
  -5  -9  16        9.68       -3.81     15.52 o 
  -4  -9  16       21.89       39.61     25.25 o 
  -3  -9  16       13.67        4.07      5.46 o 
  -2  -9  16       58.21       73.24      5.41 o 
  -1  -9  16       60.53       66.20     11.51 o 
   0  -9  16        0.00       -6.05      6.38 o 
   1  -9  16       15.33       24.83      5.18 o 
   2  -9  16        1.79       -2.25      6.41 o 
   3  -9  16       15.33       -0.71      5.57 o 
   4  -9  16       12.44        2.16     11.39 o 
  -5  -8  16        0.47      -12.48      8.32 o 
  -4  -8  16       90.97       98.95     18.67 o 
  -3  -8  16       75.60       67.82      6.98 o 
  -2  -8  16        6.06       14.97      6.70 o 
  -1  -8  16        2.26        2.28      2.62 o 
   0  -8  16       11.96        4.02      4.77 o 
   1  -8  16        3.38        4.76      3.44 o 
   2  -8  16       73.42       75.12      7.13 o 
   3  -8  16        5.36        5.78      8.07 o 
   4  -8  16       23.57        5.51      8.13 o 
   5  -8  16        8.99       -5.07      7.48 o 
  -6  -7  16        2.43       21.89      9.84 o 
  -5  -7  16       12.50       17.90      6.90 o 
  -4  -7  16       40.15       19.18     20.61 o 
  -3  -7  16        0.04       16.61     25.56 o 
  -2  -7  16       33.22       21.70      8.77 o 
  -1  -7  16        4.41        8.91      4.98 o 
   0  -7  16      250.18      243.14      9.20 o 
   1  -7  16       11.00        9.01      5.73 o 
   2  -7  16       40.76       47.24      4.74 o 
   3  -7  16      109.12       97.15      6.53 o 
   4  -7  16        5.77       20.03      6.93 o 
   5  -7  16        3.11       15.69     10.30 o 
  -6  -6  16        1.56       22.89      9.79 o 
  -5  -6  16        1.37       -0.78      8.54 o 
  -4  -6  16        7.14        1.21      8.53 o 
  -3  -6  16      170.94      147.71      8.98 o 
  -2  -6  16       41.06       50.11      6.54 o 
  -1  -6  16      107.31      115.13      7.80 o 
   0  -6  16        3.76        0.41      6.49 o 
   1  -6  16       55.71       51.65      5.62 o 
   2  -6  16       32.13       21.57      8.32 o 
   3  -6  16        0.19        1.32      5.69 o 
   4  -6  16       50.60       42.96      9.23 o 
   5  -6  16       20.21       12.67     16.25 o 
  -6  -5  16        0.40       41.50     11.38 o 
  -5  -5  16        3.23       11.70     17.86 o 
  -4  -5  16      254.16      232.03     36.05 o 
  -3  -5  16      133.86      112.09     12.91 o 
  -2  -5  16        6.34        9.54      3.04 o 
  -1  -5  16        2.47        5.05      3.36 o 
   0  -5  16       88.27       87.21      3.75 o 
   1  -5  16       29.56       26.29      3.67 o 
   2  -5  16       40.60       26.12      3.80 o 
   3  -5  16        5.48        6.58      9.86 o 
   4  -5  16        2.19       13.43      4.24 o 
   5  -5  16        2.26       -3.70      5.42 o 
  -6  -4  16        0.31       10.92      8.74 o 
  -5  -4  16        0.01        7.07      5.77 o 
  -4  -4  16      113.72      107.08     21.32 o 
  -3  -4  16        0.79       10.53      4.52 o 
  -2  -4  16        0.65       11.46      3.90 o 
  -1  -4  16      144.98      231.90     11.64 o 
   0  -4  16       44.52       41.17      6.51 o 
   1  -4  16       11.50       10.29      3.11 o 
   2  -4  16      148.02      165.66      6.82 o 
   3  -4  16       90.66       79.37      5.64 o 
   4  -4  16        0.01       -6.87      5.10 o 
   5  -4  16        0.76       14.75      6.13 o 
  -7  -3  16       15.18        9.49     13.47 o 
  -6  -3  16        8.55       -1.76      8.80 o 
  -5  -3  16       36.06       46.62      9.57 o 
  -4  -3  16        5.70        5.04      4.42 o 
  -3  -3  16       57.97       52.17      7.70 o 
  -2  -3  16      142.27      148.33      6.36 o 
  -1  -3  16       65.58       46.19      4.43 o 
   0  -3  16        4.33        5.39      4.37 o 
   1  -3  16       35.17       35.97      4.82 o 
   2  -3  16        3.62       -5.73      3.82 o 
   3  -3  16       28.75       28.97      4.62 o 
   4  -3  16        1.23       13.82     10.91 o 
   5  -3  16       59.98       58.89      6.58 o 
  -7  -2  16        0.53        1.48     27.35 o 
  -6  -2  16        4.05       10.89      5.64 o
[truncated: 39,252 more chars]
